# Supplementary material for: Crystal structure of 4-hy­droxy­pyridin-1-ium 3,5-di­carb­oxy­benzoate
Source: Acta Crystallogr E Crystallogr Commun. 2015 Jun 27;71(Pt 7):861–3. doi: 10.1107/S2056989015011780 (PMC4518931; doi:10.1107/S2056989015011780)
Supplement: Supplementary file 1 [file e-71-00861-sup1.cif]

##############################################################################
#                                                                            #
# This CIF contains the data in a paper accepted for publication in          #
# Acta Crystallographica Section E. It conforms to the requirements of       #
# Notes for Authors for Acta Crystallographica Section E, and has been       #
# peer reviewed under the auspices of the IUCr Commission on Journals.       #
#                                                                            #
# Full details of the Crystallographic Information File format               #
# are given in the paper "The Crystallographic Information File (CIF):       #
# a New Standard Archive File for Crystallography" by S. R. Hall, F. H.      #
# Allen and I. D. Brown [Acta Cryst. (1991), A47, 655-685].                  #
#                                                                            #
# The current version of the core CIF dictionary is obtainable from          #
# ftp://ftp.iucr.org/pub/cif_core.dic.                                       #
#                                                                            #
# Software is freely available for graphical display of the structure(s)     #
# in this CIF. For information consult the CIF software page                 #
# http://www.iucr.org/resources/cif/software.                                #
#                                                                            #
# This file may be used for bona fide research purposes within the           #
# scientific community so long as proper attribution is given to the journal # 
# article from which it was obtained.                                        #
#                                                                            #
##############################################################################
data_I
_audit_creation_method     'SHELXL-2014/7'
_chemical_name_systematic
;
4-Hydroxypyridin-1-ium 3,5dicarboxybenzoate
;
_chemical_formula_moiety     'C5 H6 N O +, C9 H5 O6 -'
_chemical_formula_sum     'C14 H11 N O7'
_chemical_formula_iupac     'C5 H6 N O +, C9 H5 O6 -'
_chemical_formula_weight     305.24
_chemical_melting_point     ?
_shelx_space_group_comment
;
The symmetry employed for this shelxl refinement is uniquely defined
by the following loop, which should always be used as a source of
symmetry information in preference to the above space-group names.
They are only intended as comments.
;
_space_group_crystal_system     orthorhombic
_space_group_name_H-M_alt     'P n a 21'
_space_group_name_Hall     'P 2c -2n'
loop_
    _space_group_symop_operation_xyz
    'x, y, z'
    '-x, -y, z+1/2'
    'x+1/2, -y+1/2, z'
    '-x+1/2, y+1/2, z+1/2'
_cell_length_a     29.3465(10)
_cell_length_b     12.2113(5)
_cell_length_c     3.6206(2)
_cell_angle_alpha     90
_cell_angle_beta     90
_cell_angle_gamma     90
_cell_volume     1297.47(10)
_cell_formula_units_Z     4
_cell_measurement_reflns_used     2373
_cell_measurement_theta_min     3.42
_cell_measurement_theta_max     71.16
_cell_measurement_temperature     122(2)
_exptl_crystal_description     rod
_exptl_crystal_colour     colorless
_exptl_crystal_size_max     0.110
_exptl_crystal_size_mid     0.060
_exptl_crystal_size_min     0.060
_exptl_crystal_density_diffrn     1.563
_exptl_crystal_density_meas     ?
_exptl_crystal_density_method     ?
_exptl_crystal_F_000     632
_exptl_absorpt_coefficient_mu     1.100
_exptl_absorpt_correction_type     numerical
_exptl_absorpt_process_details
;
SADABS (Krause <i>et al.</i>, 2015)
;
_shelx_estimated_absorpt_T_min     0.889
_shelx_estimated_absorpt_T_max     0.937
_exptl_absorpt_correction_T_min     0.6939
_exptl_absorpt_correction_T_max     0.7534
_diffrn_ambient_temperature     122(2)
_diffrn_radiation_type     CuK\a
_diffrn_radiation_wavelength     1.54184
_diffrn_measurement_device_type     'Bruker APEXII'
_diffrn_measurement_method     'combination of \w and \f-scans '
_diffrn_detector_area_resol_mean     8.33
_diffrn_reflns_number     6000
_diffrn_reflns_av_R_equivalents     0.0176
_diffrn_reflns_theta_min     3.012
_diffrn_reflns_theta_max     71.237
_diffrn_reflns_theta_full     67.679
_diffrn_measured_fraction_theta_max     0.987
_diffrn_measured_fraction_theta_full     0.996
_diffrn_reflns_limit_h_min     -27
_diffrn_reflns_limit_h_max     35
_diffrn_reflns_limit_k_min     -13
_diffrn_reflns_limit_k_max     14
_diffrn_reflns_limit_l_min     -4
_diffrn_reflns_limit_l_max     4
_refine_special_details     ?
_reflns_number_total     2322
_reflns_number_gt     2172
_reflns_threshold_expression     'I > 2\s(I)'
_refine_ls_structure_factor_coef     Fsqd
_refine_ls_matrix_type     full
_refine_ls_R_factor_all     0.0310
_refine_ls_R_factor_gt     0.0278
_refine_ls_wR_factor_gt     0.0691
_refine_ls_wR_factor_ref     0.0708
_refine_ls_goodness_of_fit_ref     1.050
_refine_ls_restrained_S_all     1.049
_refine_ls_number_reflns     2322
_refine_ls_number_parameters     213
_refine_ls_number_restraints     1
_refine_ls_hydrogen_treatment     mixed
_refine_ls_weighting_scheme     calc
_refine_ls_weighting_details
              'w=1/[\s^2^(Fo^2^)+(0.0441P)^2^+0.1815P] where P=(Fo^2^+2Fc^2^)/3'
_atom_sites_solution_hydrogens     mixed
_atom_sites_solution_primary     direct
_atom_sites_solution_secondary     difmap
_refine_ls_shift/su_max     0.001
_refine_ls_shift/su_mean     0.000
_refine_diff_density_max     0.148
_refine_diff_density_min     -0.186
_refine_ls_extinction_method     none
_refine_ls_extinction_coef     .
_refine_ls_abs_structure_details
;
Flack <i>x</i> determined using 786 quotients
[(I+)-(I-)]/[(I+)+(I-)] (Parsons <i>et al.</i>, 2013)
;
_refine_ls_abs_structure_Flack     0.20(8)
loop_
    _atom_type_symbol
    _atom_type_description
    _atom_type_scat_dispersion_real
    _atom_type_scat_dispersion_imag
    _atom_type_scat_source
    'C' 'C' 0.0181 0.0091
                         'International Tables Vol C Tables 4.2.6.8 and 6.1.1.4'
    'H' 'H' 0.0000 0.0000
                         'International Tables Vol C Tables 4.2.6.8 and 6.1.1.4'
    'N' 'N' 0.0311 0.0180
                         'International Tables Vol C Tables 4.2.6.8 and 6.1.1.4'
    'O' 'O' 0.0492 0.0322
                         'International Tables Vol C Tables 4.2.6.8 and 6.1.1.4'
_computing_data_collection
;
APEX2 (Bruker, 2012)
;
_computing_cell_refinement
;
SAINT (Bruker 2012)
;
_computing_data_reduction
;
SAINT (Bruker 2012)
;
_computing_structure_solution
;
SHELXS97 (Sheldrick, 2008)
;
_computing_structure_refinement
;
SHELXL2014 (Sheldrick, 2015)
;
_computing_molecular_graphics
;
OLEX2 (Dolomanov <i>et al.</i>, 2009), Mercury (Macrae <i>et al.</i>,
2008) and POVRay (Cason, 2003)
;
_computing_publication_material
;
publCIF (Westrip, 2010) and PLATON (Spek, 2009)
;
loop_
    _atom_site_type_symbol
    _atom_site_label
    _atom_site_fract_x
    _atom_site_fract_y
    _atom_site_fract_z
    _atom_site_U_iso_or_equiv
    _atom_site_adp_type
    _atom_site_calc_flag
    _atom_site_occupancy
    _atom_site_disorder_assembly
    _atom_site_disorder_group
    O O1 0.23997(5) 0.04165(12) 0.3072(5) 0.0195(4) Uani d 1 . .
    H H1O 0.2112(11) 0.062(3) 0.405(11) 0.057(11) Uiso d 1 . .
    N N1 0.32385(6) 0.30371(16) 0.1767(5) 0.0181(4) Uani d 1 . .
    H H1N 0.3450(9) 0.365(3) 0.166(11) 0.048(10) Uiso d 1 . .
    C C1 0.33796(7) 0.2029(2) 0.0796(6) 0.0186(5) Uani d 1 . .
    H H1A 0.3679 0.1933 -0.0157 0.022 Uiso calc 1 . .
    C C2 0.30997(6) 0.11410(19) 0.1159(7) 0.0169(4) Uani d 1 . .
    H H2A 0.3201 0.0433 0.0444 0.020 Uiso calc 1 . .
    C C3 0.26602(6) 0.12932(17) 0.2608(6) 0.0145(4) Uani d 1 . .
    C C4 0.25177(7) 0.23551(18) 0.3521(6) 0.0160(4) Uani d 1 . .
    H H4A 0.2218 0.2481 0.4424 0.019 Uiso calc 1 . .
    C C5 0.28155(7) 0.32085(18) 0.3095(6) 0.0174(4) Uani d 1 . .
    H H5A 0.2723 0.3929 0.3741 0.021 Uiso calc 1 . .
    O O2 -0.06609(4) 0.25817(12) 0.5787(5) 0.0182(3) Uani d 1 . .
    O O3 -0.04180(5) 0.08670(13) 0.5070(5) 0.0215(4) Uani d 1 . .
    H H3O -0.0703(9) 0.067(2) 0.417(9) 0.032 Uiso d 1 . .
    O O4 0.11707(4) -0.02696(12) 0.7027(5) 0.0196(4) Uani d 1 . .
    O O5 0.16718(4) 0.10740(13) 0.6111(6) 0.0252(4) Uani d 1 . .
    O O6 0.11934(5) 0.47723(13) 1.1519(5) 0.0220(4) Uani d 1 . .
    O O7 0.05337(5) 0.53129(13) 0.8992(5) 0.0204(4) Uani d 1 . .
    H H7O 0.0611(8) 0.598(3) 0.987(9) 0.031 Uiso d 1 . .
    C C6 0.01288(6) 0.21569(17) 0.6846(6) 0.0127(4) Uani d 1 . .
    C C7 0.04618(7) 0.13490(17) 0.6462(6) 0.0128(4) Uani d 1 . .
    H H7A 0.0380 0.0638 0.5628 0.015 Uiso calc 1 . .
    C C8 0.09153(6) 0.15874(17) 0.7304(6) 0.0133(4) Uani d 1 . .
    C C9 0.10330(6) 0.26321(18) 0.8480(6) 0.0142(4) Uani d 1 . .
    H H9A 0.1341 0.2795 0.9056 0.017 Uiso calc 1 . .
    C C10 0.07019(6) 0.34410(18) 0.8820(6) 0.0131(4) Uani d 1 . .
    C C11 0.02463(6) 0.32021(17) 0.8012(6) 0.0134(4) Uani d 1 . .
    H H11A 0.0019 0.3751 0.8261 0.016 Uiso calc 1 . .
    C C12 -0.03557(6) 0.18988(17) 0.5860(6) 0.0138(4) Uani d 1 . .
    C C13 0.12794(6) 0.07323(18) 0.6782(6) 0.0150(4) Uani d 1 . .
    C C14 0.08419(7) 0.45642(18) 0.9953(6) 0.0156(5) Uani d 1 . .
loop_
    _atom_site_aniso_label
    _atom_site_aniso_U_11
    _atom_site_aniso_U_22
    _atom_site_aniso_U_33
    _atom_site_aniso_U_12
    _atom_site_aniso_U_13
    _atom_site_aniso_U_23
    O1 0.0143(7) 0.0151(8) 0.0291(9) -0.0021(6) 0.0044(7) -0.0012(7)
    N1 0.0152(8) 0.0205(10) 0.0185(9) -0.0067(8) -0.0004(7) 0.0002(8)
    C1 0.0122(9) 0.0270(12) 0.0166(11) -0.0006(9) 0.0006(8) 0.0004(10)
    C2 0.0142(9) 0.0208(11) 0.0157(10) 0.0018(8) 0.0008(8) -0.0017(9)
    C3 0.0133(9) 0.0166(11) 0.0135(10) -0.0014(8) -0.0015(8) -0.0005(9)
    C4 0.0132(9) 0.0180(11) 0.0170(10) 0.0010(8) 0.0016(8) -0.0006(10)
    C5 0.0190(10) 0.0171(11) 0.0161(11) -0.0012(8) 0.0000(8) -0.0007(9)
    O2 0.0116(6) 0.0130(7) 0.0299(9) 0.0009(5) -0.0012(6) 0.0000(7)
    O3 0.0124(7) 0.0138(8) 0.0382(11) -0.0007(6) -0.0073(7) -0.0059(7)
    O4 0.0122(6) 0.0134(7) 0.0331(9) 0.0017(6) 0.0034(6) 0.0022(7)
    O5 0.0120(7) 0.0220(9) 0.0417(11) -0.0023(6) 0.0085(7) -0.0032(8)
    O6 0.0179(7) 0.0204(8) 0.0277(9) -0.0050(6) -0.0047(7) -0.0032(7)
    O7 0.0179(8) 0.0126(8) 0.0308(10) 0.0003(6) -0.0019(7) -0.0057(7)
    C6 0.0125(8) 0.0126(10) 0.0130(9) 0.0008(8) 0.0013(7) 0.0010(8)
    C7 0.0142(8) 0.0112(10) 0.0129(10) -0.0014(7) 0.0007(7) 0.0018(8)
    C8 0.0128(9) 0.0143(10) 0.0129(10) -0.0005(8) 0.0009(8) 0.0022(9)
    C9 0.0111(9) 0.0166(11) 0.0150(10) -0.0017(8) -0.0008(8) 0.0002(9)
    C10 0.0139(9) 0.0136(10) 0.0117(10) -0.0017(8) 0.0003(8) 0.0002(8)
    C11 0.0139(9) 0.0138(10) 0.0127(10) 0.0024(8) 0.0004(8) 0.0006(8)
    C12 0.0152(9) 0.0125(10) 0.0137(10) 0.0000(8) -0.0002(8) 0.0009(9)
    C13 0.0129(9) 0.0159(11) 0.0164(10) 0.0001(8) 0.0000(8) -0.0007(9)
    C14 0.0139(9) 0.0168(11) 0.0162(11) -0.0012(8) 0.0026(9) -0.0015(9)
_geom_special_details
;
All e.s.d.'s (except the e.s.d. in the dihedral angle between two l.s. planes)
are estimated using the full covariance matrix. The cell e.s.d.'s are taken
into account individually in the estimation of e.s.d.'s in distances, angles
and torsion angles; correlations between e.s.d.'s in cell parameters are only
used when they are defined by crystal symmetry. An approximate (isotropic)
treatment of cell e.s.d.'s is used for estimating e.s.d.'s involving l.s.
planes.
;
loop_
    _geom_bond_atom_site_label_1
    _geom_bond_atom_site_label_2
    _geom_bond_site_symmetry_2
    _geom_bond_distance
    _geom_bond_publ_flag
    O1 C3 . 1.326(2) ?
    O1 H1O . 0.95(3) ?
    N1 C1 . 1.345(3) ?
    N1 C5 . 1.348(3) ?
    N1 H1N . 0.98(3) ?
    C1 C2 . 1.367(3) ?
    C1 H1A . 0.9500 ?
    C2 C3 . 1.405(3) ?
    C2 H2A . 0.9500 ?
    C3 C4 . 1.402(3) ?
    C4 C5 . 1.369(3) ?
    C4 H4A . 0.9500 ?
    C5 H5A . 0.9500 ?
    O2 C12 . 1.224(2) ?
    O3 C12 . 1.305(3) ?
    O3 H3O . 0.93(3) ?
    O4 C13 . 1.268(3) ?
    O5 C13 . 1.249(2) ?
    O6 C14 . 1.204(3) ?
    O7 C14 . 1.332(3) ?
    O7 H7O . 0.90(3) ?
    C6 C11 . 1.388(3) ?
    C6 C7 . 1.396(3) ?
    C6 C12 . 1.499(3) ?
    C7 C8 . 1.396(3) ?
    C7 H7A . 0.9500 ?
    C8 C9 . 1.389(3) ?
    C8 C13 . 1.506(3) ?
    C9 C10 . 1.391(3) ?
    C9 H9A . 0.9500 ?
    C10 C11 . 1.399(3) ?
    C10 C14 . 1.489(3) ?
    C11 H11A . 0.9500 ?
loop_
    _geom_angle_atom_site_label_1
    _geom_angle_atom_site_label_2
    _geom_angle_atom_site_label_3
    _geom_angle_site_symmetry_1
    _geom_angle_site_symmetry_3
    _geom_angle
    _geom_angle_publ_flag
    C3 O1 H1O . . 111(2) ?
    C1 N1 C5 . . 121.26(19) ?
    C1 N1 H1N . . 119.9(18) ?
    C5 N1 H1N . . 118.7(18) ?
    N1 C1 C2 . . 121.04(19) ?
    N1 C1 H1A . . 119.5 ?
    C2 C1 H1A . . 119.5 ?
    C1 C2 C3 . . 118.9(2) ?
    C1 C2 H2A . . 120.6 ?
    C3 C2 H2A . . 120.6 ?
    O1 C3 C4 . . 123.01(18) ?
    O1 C3 C2 . . 118.02(19) ?
    C4 C3 C2 . . 118.97(19) ?
    C5 C4 C3 . . 119.15(19) ?
    C5 C4 H4A . . 120.4 ?
    C3 C4 H4A . . 120.4 ?
    N1 C5 C4 . . 120.7(2) ?
    N1 C5 H5A . . 119.7 ?
    C4 C5 H5A . . 119.7 ?
    C12 O3 H3O . . 117.1(18) ?
    C14 O7 H7O . . 110.8(17) ?
    C11 C6 C7 . . 120.42(17) ?
    C11 C6 C12 . . 120.09(17) ?
    C7 C6 C12 . . 119.45(18) ?
    C6 C7 C8 . . 119.90(19) ?
    C6 C7 H7A . . 120.1 ?
    C8 C7 H7A . . 120.1 ?
    C9 C8 C7 . . 119.70(18) ?
    C9 C8 C13 . . 119.95(17) ?
    C7 C8 C13 . . 120.29(19) ?
    C8 C9 C10 . . 120.39(18) ?
    C8 C9 H9A . . 119.8 ?
    C10 C9 H9A . . 119.8 ?
    C9 C10 C11 . . 120.1(2) ?
    C9 C10 C14 . . 119.06(17) ?
    C11 C10 C14 . . 120.86(18) ?
    C6 C11 C10 . . 119.51(18) ?
    C6 C11 H11A . . 120.2 ?
    C10 C11 H11A . . 120.2 ?
    O2 C12 O3 . . 123.40(18) ?
    O2 C12 C6 . . 123.77(19) ?
    O3 C12 C6 . . 112.83(17) ?
    O5 C13 O4 . . 124.62(19) ?
    O5 C13 C8 . . 116.56(19) ?
    O4 C13 C8 . . 118.82(17) ?
    O6 C14 O7 . . 124.0(2) ?
    O6 C14 C10 . . 124.07(19) ?
    O7 C14 C10 . . 111.89(17) ?
loop_
    _geom_torsion_atom_site_label_1
    _geom_torsion_atom_site_label_2
    _geom_torsion_atom_site_label_3
    _geom_torsion_atom_site_label_4
    _geom_torsion_site_symmetry_1
    _geom_torsion_site_symmetry_2
    _geom_torsion_site_symmetry_3
    _geom_torsion_site_symmetry_4
    _geom_torsion
    _geom_torsion_publ_flag
    C5 N1 C1 C2 . . . . -0.7(3) ?
    N1 C1 C2 C3 . . . . -0.7(3) ?
    C1 C2 C3 O1 . . . . -177.5(2) ?
    C1 C2 C3 C4 . . . . 2.1(3) ?
    O1 C3 C4 C5 . . . . 177.3(2) ?
    C2 C3 C4 C5 . . . . -2.2(3) ?
    C1 N1 C5 C4 . . . . 0.5(3) ?
    C3 C4 C5 N1 . . . . 0.9(3) ?
    C11 C6 C7 C8 . . . . 0.9(3) ?
    C12 C6 C7 C8 . . . . 178.7(2) ?
    C6 C7 C8 C9 . . . . -0.7(3) ?
    C6 C7 C8 C13 . . . . -178.04(19) ?
    C7 C8 C9 C10 . . . . -0.1(3) ?
    C13 C8 C9 C10 . . . . 177.3(2) ?
    C8 C9 C10 C11 . . . . 0.7(3) ?
    C8 C9 C10 C14 . . . . -177.74(19) ?
    C7 C6 C11 C10 . . . . -0.3(3) ?
    C12 C6 C11 C10 . . . . -178.11(19) ?
    C9 C10 C11 C6 . . . . -0.5(3) ?
    C14 C10 C11 C6 . . . . 177.9(2) ?
    C11 C6 C12 O2 . . . . 4.8(4) ?
    C7 C6 C12 O2 . . . . -173.0(2) ?
    C11 C6 C12 O3 . . . . -175.4(2) ?
    C7 C6 C12 O3 . . . . 6.7(3) ?
    C9 C8 C13 O5 . . . . -25.5(3) ?
    C7 C8 C13 O5 . . . . 151.8(2) ?
    C9 C8 C13 O4 . . . . 154.9(2) ?
    C7 C8 C13 O4 . . . . -27.8(3) ?
    C9 C10 C14 O6 . . . . -20.3(3) ?
    C11 C10 C14 O6 . . . . 161.3(2) ?
    C9 C10 C14 O7 . . . . 159.0(2) ?
    C11 C10 C14 O7 . . . . -19.4(3) ?
loop_
    _geom_hbond_atom_site_label_D
    _geom_hbond_atom_site_label_H
    _geom_hbond_atom_site_label_A
    _geom_hbond_site_symmetry_A
    _geom_hbond_distance_DH
    _geom_hbond_distance_HA
    _geom_hbond_distance_DA
    _geom_hbond_angle_DHA
    O1 H1O O5 . 0.95(3) 1.59(4) 2.533(2) 171(3)
    N1 H1N O4 4_554 0.98(3) 1.73(3) 2.700(2) 173(4)
    O3 H3O O4 2_554 0.93(3) 1.65(3) 2.574(2) 172(3)
    O7 H7O O2 2_565 0.90(3) 1.79(3) 2.678(2) 166(3)
_shelx_hkl_file
;
   0   0   1    0.13    0.12
   0   0  -1    0.00    0.12
   0   0  -2  155.76    2.07
   0   0   2  149.19    2.05
   0   0  -3    0.03    0.30
   0   0  -4   19.75    0.69
   0  -1   0    0.02    0.05
   0   1   0   -0.03    0.05
   0   1  -1   97.18    1.21
   0  -1   1   96.10    1.22
   0   1   1   97.46    1.22
   0  -1  -1   98.25    1.22
   0  -1  -2    0.01    0.20
   0  -1   2   -0.19    0.19
   0   1  -2   -0.14    0.20
   0   1  -3    6.58    0.48
   0  -1  -3    6.57    0.50
   0  -1  -4   -0.13    0.29
   0   1  -4   -0.11    0.28
   0  -2   0   26.36    0.38
   0  -2   1    0.16    0.13
   0   2  -1    0.28    0.12
   0   2   1    0.31    0.13
   0  -2  -1    0.35    0.13
   0  -2   2    2.17    0.27
   0  -2  -2    2.08    0.27
   0   2  -2    2.44    0.26
   0  -2  -3    0.04    0.29
   0   2  -3   -0.38    0.27
   0  -2  -4   19.94    0.62
   0  -2  -4   20.02    0.65
   0   2  -4   19.99    0.63
   0  -3   0    0.01    0.11
   0   3   1   78.63    1.07
   0  -3  -1   78.80    1.07
   0   3  -1   77.46    1.00
   0  -3  -1   77.38    1.06
   0   3  -2    0.20    0.20
   0  -3   2   -0.03    0.20
   0  -3  -2    0.05    0.21
   0  -3  -3    2.32    0.38
   0   3  -4   -0.12    0.23
   0  -3  -4   -0.02    0.24
   0  -3  -4   -0.05    0.24
   0  -4   0   56.59    0.80
   0  -4   0   56.13    0.80
   0  -4  -1   -0.12    0.13
   0   4  -1    0.01    0.12
   0  -4   1   -0.11    0.14
   0  -4   2    8.50    0.44
   0  -4  -2    8.74    0.41
   0  -4   3    0.00    0.30
   0  -4  -3   -0.15    0.28
   0  -4  -4    1.61    0.27
   0  -4  -4    1.86    0.24
   0  -5   1  121.43    1.67
   0   5  -1  118.05    1.50
   0  -5  -2    0.05    0.22
   0  -5   2    0.21    0.24
   0  -5   3    1.40    0.36
   0  -5   3    2.42    0.40
   0  -5  -4   -0.41    0.20
   0   6   0    0.01    0.17
   0  -6   1    0.12    0.20
   0  -6   1    0.18    0.19
   0   6  -1    0.15    0.14
   0  -6   2   49.30    1.06
   0  -6   3    0.27    0.31
   0  -6  -3    0.00    0.31
   0  -6  -4    0.83    0.21
   0   7   0   -0.20    0.15
   0  -7   1  138.50    2.16
   0  -7   1  138.94    1.98
   0  -7   2    0.02    0.28
   0  -7  -3    2.41    0.36
   0  -7   3    3.04    0.40
   0  -8   0    0.12    0.24
   0  -8   1    0.17    0.25
   0  -8   1    0.12    0.22
   0  -8   2    2.03    0.38
   0  -8  -3   -0.33    0.25
   0  -8   3   -0.32    0.31
   0  -9   0   -0.17    0.29
   0  -9   1   27.92    0.79
   0  -9   1   28.61    0.89
   0   9  -2   -0.47    0.31
   0  -9   2   -0.34    0.31
   0   9  -2    0.20    0.28
   0   9  -2   -0.27    0.30
   0  -9   3    3.03    0.39
   0 -10   0    4.03    0.44
   0 -10   1   -0.29    0.32
   0 -10   1    0.10    0.26
   0  10  -2   40.63    1.09
   0  10  -2   39.50    0.99
   0  10  -2   40.65    0.91
   0 -10   3    0.05    0.26
   0  11   0   -0.26    0.32
   0 -11   0   -0.14    0.33
   0  11  -1   73.10    1.43
   0  11  -1   72.38    1.48
   0 -11   1   74.43    1.56
   0  11  -2    0.62    0.30
   0  11  -2   -0.27    0.27
   0 -11   3    1.81    0.23
   0 -12   0    7.74    0.61
   0  12   0    8.12    0.56
   0  12  -1    0.23    0.32
   0  12  -1    0.22    0.32
   0 -12   1    0.05    0.34
   0  12  -2    8.67    0.51
   0 -12   2    9.16    0.58
   0  13   0    0.38    0.28
   0  13  -1    4.28    0.39
   0  13  -2    0.31    0.21
   0 -13   2   -0.47    0.20
   0  14   0   35.43    0.75
   0  14  -1    0.16    0.22
  -1   0  -1    0.13    0.12
   1   0   1   -0.12    0.12
  -1   0   1   -0.09    0.11
   1   0  -1   -0.01    0.11
  -1   0  -2    0.26    0.22
   1   0   2   -0.11    0.18
   1   0  -2   -0.41    0.20
  -1   0  -3    0.03    0.29
   1   0  -3    0.15    0.29
   1   0  -4    0.35    0.30
  -1   0  -4   -0.05    0.29
  -1  -1   0   11.28    0.17
   1  -1   0   10.95    0.18
  -1   1   0   11.25    0.18
   1  -1  -1  100.64    1.25
  -1   1  -1  100.40    1.25
  -1  -1   1   99.17    1.24
   1   1   1   98.61    1.25
   1  -1   1   99.11    1.25
   1   1  -1   99.54    1.23
  -1  -1  -1  100.83    1.25
  -1   1   1   99.35    1.25
  -1   1  -2   78.38    1.23
   1  -1  -2   78.21    1.24
  -1  -1   2   74.72    1.20
  -1  -1  -2   77.36    1.23
   1  -1   2   76.18    1.22
  -1   1  -3   27.29    0.81
   1  -1  -3   26.40    0.84
   1   1  -3   26.05    0.80
  -1  -1  -3   27.43    0.85
   1  -1  -4    2.66    0.35
  -1   1  -4    2.17    0.34
  -1  -1  -4    2.12    0.30
   1   1  -4    2.87    0.34
  -1  -1  -4    1.95    0.33
   1  -2   0  142.84    1.65
  -1  -2   0  143.89    1.64
  -1   2   0  146.51    1.65
   1  -2  -1  330.91    3.73
   1   2   1  326.87    3.73
  -1   2  -1  330.28    3.72
  -1  -2   1  328.74    3.72
   1  -2   1  324.44    3.73
  -1  -2  -1  331.94    3.73
  -1   2   1  327.67    3.73
   1   2  -1  328.72    3.71
  -1   2  -2   28.81    0.66
  -1  -2   2   29.75    0.67
   1  -2  -2   28.82    0.69
   1  -2   2   29.68    0.68
  -1  -2  -2   30.18    0.69
   1   2  -2   29.34    0.66
   1  -2  -3   13.58    0.66
  -1   2  -3   14.03    0.64
  -1  -2  -3   12.91    0.63
   1   2  -3   13.45    0.63
  -1   2  -4    0.58    0.27
   1  -2  -4    0.31    0.27
   1  -2  -4    0.78    0.26
  -1  -2  -4    0.40    0.26
  -1  -2  -4    0.37    0.27
   1   2  -4    0.05    0.25
  -1  -3   0   97.27    1.18
  -1  -3   0   97.18    1.18
   1  -3   0   97.41    1.20
   1  -3  -1   22.23    0.45
   1  -3  -1   23.32    0.47
   1   3   1   22.89    0.46
   1   3  -1   23.66    0.42
  -1  -3  -1   23.57    0.47
  -1  -3  -1   23.14    0.49
  -1   3   1   22.24    0.47
  -1  -3   2   40.89    0.84
   1  -3  -2   38.63    0.83
  -1   3  -2   40.39    0.80
  -1  -3  -2   40.68    0.83
   1  -3   2   41.78    0.85
   1  -3  -3    3.35    0.41
   1  -3   3    2.84    0.39
  -1  -3  -3    2.94    0.40
   1  -3  -4    6.00    0.36
   1  -3  -4    6.59    0.37
  -1   3  -4    5.74    0.36
  -1  -3  -4    5.94    0.37
  -1  -3  -4    6.59    0.38
   1   3  -4    5.77    0.35
   1  -4   0   62.39    0.88
  -1  -4   0   63.89    0.87
   1  -4   0   63.28    0.88
  -1  -4   0   63.97    0.86
  -1   4  -1   15.92    0.37
  -1  -4   1   15.80    0.40
   1  -4  -1   15.34    0.37
   1  -4   1   16.62    0.43
  -1  -4  -1   15.76    0.41
   1   4  -1   15.64    0.36
  -1  -4  -1   16.23    0.38
  -1  -4   2   28.89    0.71
   1  -4  -2   28.64    0.70
  -1  -4  -2   27.52    0.69
   1  -4   2   28.47    0.72
  -1  -4   3   18.96    0.80
   1  -4  -3   18.41    0.73
   1  -4  -3   19.11    0.64
   1  -4   3   18.12    0.73
  -1  -4  -3   19.27    0.72
   1  -4  -4    2.62    0.26
   1  -4  -4    2.42    0.29
  -1  -4  -4    2.88    0.30
  -1  -4  -4    2.76    0.26
   1  -5   0   91.68    1.23
  -1   5  -1   11.96    0.35
   1  -5   1   11.99    0.40
   1   5  -1   11.72    0.34
   1  -5  -2   22.28    0.62
  -1  -5   2   22.19    0.66
  -1  -5  -2   22.16    0.62
   1  -5   2   22.21    0.67
  -1  -5   3   13.35    0.66
   1  -5  -3   14.45    0.66
   1  -5   3   14.16    0.68
   1  -5   3   14.17    0.66
   1  -5  -4    1.68    0.25
  -1  -5  -4    1.47    0.24
  -1   6   0   53.88    0.87
   1   6   0   52.58    0.89
  -1  -6   1    1.36    0.25
   1   6  -1    1.14    0.17
   1  -6   1    1.53    0.25
   1  -6   1    1.57    0.23
  -1  -6   2   51.55    1.08
   1  -6   2   52.33    1.09
  -1  -6   3    7.12    0.51
   1  -6  -3    7.82    0.51
  -1  -6  -3    8.17    0.51
   1  -6   3    7.28    0.55
   1  -6  -4    2.09    0.23
  -1  -6  -4    2.53    0.24
  -1   7   0   17.64    0.48
   1   7   0   17.56    0.52
   1  -7   0   17.05    0.57
  -1  -7   1   -0.03    0.22
  -1  -7   1    0.61    0.25
   1  -7   1    0.51    0.24
   1   7  -1    0.37    0.16
   1  -7   1    0.45    0.22
  -1  -7   2    0.46    0.30
   1  -7   2    1.04    0.32
   1  -7  -3    3.64    0.40
  -1  -7   3    3.49    0.42
  -1  -7  -3    3.45    0.38
   1  -7   3    5.22    0.46
   1  -8   0   17.62    0.63
   1   8   0   17.28    0.53
  -1  -8   0   17.47    0.63
  -1  -8   1    8.27    0.50
  -1  -8   1    8.00    0.44
   1  -8   1    8.77    0.54
   1  -8   1    7.33    0.45
  -1  -8   2   20.39    0.75
   1  -8   2   18.97    0.76
  -1  -8   3    0.33    0.32
   1  -8  -3    0.67    0.28
  -1  -8  -3    0.06    0.26
   1  -8   3    0.29    0.32
   1  -9   0    1.66    0.35
  -1  -9   0    1.76    0.34
  -1  -9   1    0.86    0.30
  -1  -9   1    0.96    0.33
   1  -9   1    1.23    0.30
   1  -9   1    1.05    0.32
  -1  -9   2    3.86    0.44
  -1   9  -2    2.04    0.40
  -1   9  -2    2.73    0.36
  -1   9  -2    2.36    0.37
   1   9  -2    2.62    0.37
   1   9  -2    2.85    0.46
   1   9  -2    2.91    0.38
   1  -9   2    2.82    0.40
  -1  -9   3    1.49    0.35
   1  -9   3    1.50    0.35
   1 -10   0   17.00    0.73
  -1 -10   1   10.09    0.54
  -1 -10   1    9.77    0.66
   1 -10   1    9.49    0.55
   1 -10   1    9.56    0.63
  -1  10  -2    4.38    0.40
  -1  10  -2    5.19    0.43
  -1  10  -2    4.46    0.46
   1  10  -2    5.14    0.41
   1  10  -2    4.92    0.48
   1  10  -2    4.90    0.43
  -1 -10   3    0.75    0.28
   1 -10   3    1.02    0.28
   1 -11   0   15.98    0.75
  -1 -11   0   17.92    0.77
  -1  11   0   14.76    0.70
   1  11   0   16.44    0.72
  -1 -11   1   37.65    0.96
  -1  11  -1   37.27    0.98
  -1  11  -1   37.71    1.03
  -1 -11   1   37.00    1.08
   1  11  -1   37.10    1.00
   1 -11   1   36.20    1.08
   1  11  -1   36.73    1.00
  -1  11  -2   17.14    0.67
  -1  11  -2   16.62    0.62
   1  11  -2   18.42    0.68
  -1 -12   0   12.50    0.70
   1  12   0   12.32    0.61
  -1  12   0   11.88    0.65
   1 -12   0   12.18    0.68
  -1 -12   1    0.50    0.35
  -1  12  -1    0.68    0.33
  -1  12  -1    0.52    0.34
   1  12  -1   -0.23    0.32
   1 -12   1    0.67    0.34
   1  12  -1    0.63    0.34
  -1  12  -2   10.62    0.53
  -1 -12   2   10.87    0.61
   1  12  -2   10.67    0.54
   1 -12   2   10.87    0.58
  -1  13   0    0.93    0.31
   1  13   0    0.83    0.30
  -1  13  -1    0.86    0.30
   1  13  -1    0.28    0.29
   1  13  -1   -0.11    0.29
  -1 -13   2    0.00    0.21
  -1  13  -2   -0.14    0.20
   1 -13   2    0.36    0.21
   1  13  -2   -0.10    0.20
  -1  14   0    3.75    0.32
   1  14   0    3.27    0.28
  -1  14  -1    1.19    0.25
   1  14  -1    1.43    0.25
  -2   0   0   95.06    1.06
   2   0   0   93.14    1.06
   2   0  -1  735.54    8.19
  -2   0   1  728.58    8.04
   2   0   1  730.77    8.06
  -2   0  -1  743.98    8.06
   2   0   2   72.31    1.17
  -2   0  -2   74.12    1.19
   2   0  -2   73.86    1.18
  -2   0  -3   11.64    0.62
   2   0  -3   12.62    0.60
  -2   0  -4    5.95    0.43
   2   0  -4    5.50    0.41
  -2  -1   0    0.57    0.05
  -2   1   0    0.60    0.07
  -2  -1   0    0.67    0.05
   2  -1   0    0.52    0.07
  -2  -1   1  768.86    8.51
  -2   1  -1  773.76    8.54
   2  -1  -1  777.62    8.53
   2   1   1  776.04    8.54
  -2  -1  -1  786.14    8.87
  -2   1   1  783.13    8.68
   2  -1   1  785.76    8.72
   2   1  -1  778.10    8.51
   2   1   2   57.09    0.97
  -2  -1   2   56.62    0.97
   2  -1  -2   58.21    1.01
  -2   1  -2   58.13    1.01
   2  -1   2   57.63    1.00
   2   1  -2   57.49    1.00
  -2  -1  -2   57.17    1.01
  -2   1  -3    4.51    0.44
   2  -1  -3    4.99    0.45
  -2  -1  -3    5.76    0.48
   2   1  -3    4.74    0.47
  -2   1  -4    2.48    0.35
   2  -1  -4    1.77    0.33
  -2  -1  -4    2.79    0.35
   2   1  -4    2.31    0.33
  -2  -1  -4    3.04    0.31
  -2  -2   0    4.25    0.15
  -2  -2   0    3.91    0.15
   2  -2   0    3.84    0.17
  -2   2   0    4.12    0.18
  -2  -2   1   15.29    0.35
   2   2   1   15.32    0.36
   2  -2  -1   15.29    0.35
  -2   2  -1   15.57    0.36
   2   2  -1   15.51    0.33
   2   2  -1   14.54    0.31
  -2   2   1   15.18    0.36
  -2  -2  -1   15.55    0.36
   2  -2   1   15.47    0.37
  -2   2  -2   34.51    0.73
  -2  -2   2   34.44    0.74
   2  -2  -2   36.29    0.77
   2  -2   2   35.15    0.75
   2   2  -2   35.58    0.73
  -2  -2  -2   35.13    0.76
   2   2  -2   33.34    0.66
   2  -2  -3    6.58    0.50
  -2   2  -3    5.72    0.46
   2   2  -3    6.10    0.47
  -2  -2  -3    5.98    0.49
   2  -2  -4    1.56    0.30
   2  -2  -4    1.17    0.27
  -2   2  -4    1.09    0.29
  -2  -2  -4    1.40    0.30
  -2  -2  -4    1.78    0.28
   2   2  -4    1.55    0.28
  -2  -3   0   82.18    1.01
   2  -3   0   81.77    1.04
  -2  -3   0   83.13    1.02
   2   3   1   20.08    0.43
   2  -3  -1   19.08    0.42
  -2  -3  -1   19.73    0.46
   2   3  -1   20.45    0.38
  -2  -3  -1   20.23    0.43
   2  -3  -2   90.58    1.40
  -2  -3   2   89.80    1.40
  -2   3  -2   88.24    1.35
   2  -3   2   88.67    1.42
  -2  -3  -2   87.82    1.39
   2   3  -2   86.81    1.27
   2  -3  -3    9.31    0.61
   2  -3   3    9.19    0.59
  -2  -3  -3    9.14    0.59
   2  -3  -4    0.56    0.25
   2  -3  -4    0.38    0.24
  -2   3  -4    0.54    0.24
  -2  -3  -4    0.58    0.25
  -2  -3  -4    0.16    0.24
   2   3  -4    0.10    0.23
   2  -4   0   11.92    0.33
  -2  -4   0   11.92    0.30
   2   4   1  116.67    1.43
  -2   4  -1  117.06    1.47
   2  -4  -1  118.05    1.53
   2   4  -1  120.34    1.45
  -2  -4  -1  120.77    1.53
   2  -4   1  120.70    1.61
  -2  -4   2   20.18    0.62
   2  -4  -2   20.63    0.59
   2   4  -2   20.45    0.52
  -2  -4  -2   20.16    0.58
   2  -4   2   20.82    0.62
   2  -4  -3   10.69    0.60
   2  -4  -3   11.61    0.54
   2  -4  -3   11.46    0.60
   2  -4   3   11.14    0.61
   2  -4   3   11.43    0.64
  -2  -4  -3   11.90    0.61
   2  -4  -4    0.21    0.23
   2  -4  -4    0.22    0.21
  -2  -4  -4    0.43    0.22
  -2  -4  -4    0.55    0.25
   2  -5   0   17.64    0.42
   2   5   1   10.85    0.33
   2   5  -1   11.45    0.33
   2  -5   1   10.26    0.39
  -2  -5   2    0.13    0.24
   2  -5  -2    0.31    0.22
   2  -5   2   -0.08    0.22
  -2  -5   3    2.11    0.37
   2  -5  -3    2.64    0.38
   2  -5   3    2.15    0.39
   2  -5   3    2.68    0.39
   2  -5  -4    0.00    0.21
  -2  -5  -4    0.14    0.21
   2   6   0    2.53    0.23
  -2   6   0    3.14    0.23
  -2  -6   1    4.80    0.38
   2   6  -1    3.95    0.27
   2  -6   1    4.80    0.33
   2  -6   1    4.27    0.33
  -2  -6   2   10.01    0.55
   2  -6   2    9.99    0.53
   2  -6  -3    4.83    0.42
  -2  -6   3    4.99    0.46
  -2  -6  -3    5.72    0.45
   2  -6   3    5.02    0.45
   2  -6  -4    3.61    0.25
  -2  -6  -4    3.55    0.25
   2   7   0    3.85    0.29
   2  -7   0    3.54    0.33
  -2  -7   1   10.63    0.51
   2   7  -1   10.82    0.38
   2  -7   1    9.66    0.50
   2  -7   1   10.98    0.45
  -2  -7   2    5.45    0.44
   2  -7   2    5.15    0.44
  -2  -7   3    4.41    0.44
   2  -7  -3    4.38    0.41
   2  -7   3    5.15    0.45
  -2  -7  -3    4.73    0.42
   2   8   0    3.29    0.30
   2  -8   0    2.98    0.34
  -2  -8   1    1.84    0.33
  -2  -8   1    1.46    0.29
   2  -8   1    2.33    0.35
   2  -8   1    2.36    0.30
  -2  -8   2    0.64    0.34
   2  -8   2    0.67    0.35
  -2  -8   3    2.55    0.39
   2  -8  -3    3.37    0.35
  -2  -8  -3    3.10    0.34
   2  -8   3    4.04    0.43
  -2  -9   0   10.03    0.58
   2  -9   0    9.56    0.55
   2   9   0    9.43    0.48
  -2  -9   1    6.68    0.49
  -2  -9   1    6.67    0.52
   2  -9   1    6.52    0.48
   2  -9   1    8.65    0.56
  -2   9  -2    1.92    0.35
  -2   9  -2    2.61    0.42
  -2  -9   2    1.60    0.40
  -2   9  -2    1.93    0.37
   2   9  -2    2.51    0.37
   2   9  -2    2.38    0.35
   2  -9   2    2.16    0.39
   2   9  -2    2.70    0.47
  -2  -9   3    0.67    0.33
   2  -9   3    0.41    0.32
   2 -10   0    2.22    0.39
  -2 -10   0    2.37    0.40
  -2 -10   1   17.87    0.76
  -2 -10   1   18.31    0.68
   2 -10   1   18.90    0.78
   2 -10   1   17.85    0.67
  -2  10  -2    5.71    0.44
  -2  10  -2    6.73    0.47
   2  10  -2    6.35    0.43
   2  10  -2    6.00    0.46
   2  10  -2    5.03    0.49
  -2 -10   3    1.50    0.29
   2 -10   3    1.40    0.30
  -2 -11   0   23.81    0.84
  -2  11   0   22.55    0.79
   2  11   0   23.20    0.78
   2 -11   0   23.95    0.86
  -2  11  -1    5.03    0.45
  -2  11  -1    3.81    0.46
  -2 -11   1    4.65    0.49
  -2 -11   1    3.83    0.40
   2  11  -1    4.34    0.46
   2  11  -1    4.03    0.44
   2 -11   1    4.20    0.49
  -2  11  -2    9.29    0.55
  -2  11  -2   10.71    0.53
   2  11  -2   10.61    0.56
   2 -11   2    9.67    0.66
   2  11  -2    9.75    0.61
   2 -11   3    6.34    0.37
  -2  12   0   11.18    0.63
   2 -12   0   11.80    0.70
  -2 -12   0   13.68    0.69
   2  12   0   11.09    0.60
  -2 -12   1    5.90    0.51
  -2  12  -1    6.08    0.48
   2  12  -1    6.32    0.46
   2  12  -1    5.95    0.47
  -2  12  -2    0.25    0.26
   2 -12   2    0.66    0.30
   2  12  -2    0.32    0.27
  -2  13   0    0.87    0.30
   2  13   0    0.84    0.29
  -2  13  -1    1.63    0.32
   2  13  -1    1.42    0.32
   2  13  -1    0.78    0.30
  -2  13  -2    0.53    0.21
  -2 -13   2    0.61    0.23
   2  13  -2    0.25    0.21
   2 -13   2    0.60    0.21
  -2  14   0    2.50    0.30
  -2  14  -1    3.93    0.30
   2  14  -1    3.95    0.30
   3   0   0    0.00    0.03
  -3   0   0    0.04    0.04
   3   0  -1   -0.01    0.11
  -3   0  -1   -0.03    0.13
  -3   0   1    0.06    0.12
   3   0   1    0.18    0.13
   3   0  -2   -0.03    0.13
   3   0   2    0.34    0.19
   3   0  -2   -0.21    0.20
  -3   0  -2    0.20    0.22
  -3   0  -3    0.12    0.30
   3   0  -3   -0.16    0.29
  -3   0  -4    0.07    0.30
   3   0  -4   -0.52    0.27
  -3   1   0   22.94    0.32
  -3  -1   0   23.22    0.28
   3  -1   0   23.43    0.32
  -3   1  -1  305.65    3.46
  -3  -1   1  307.14    3.43
   3   1   1  302.77    3.45
   3  -1  -1  304.66    3.44
  -3   1   1  305.51    3.44
   3   1  -1  307.54    3.42
   3  -1   1  296.54    3.46
  -3  -1  -1  305.79    3.46
   3  -1  -2   40.74    0.81
  -3   1  -2   40.95    0.81
   3   1   2   41.42    0.81
   3   1  -2   43.59    0.82
  -3  -1  -2   41.21    0.83
   3   1  -2   41.84    0.73
   3  -1   2   40.34    0.81
   3  -1  -3   31.92    0.90
  -3   1  -3   31.83    0.87
   3   1  -3   29.59    0.87
  -3  -1  -3   32.96    0.90
   3  -1  -4    0.74    0.30
  -3   1  -4    0.95    0.31
  -3  -1  -4    0.64    0.27
  -3  -1  -4    0.99    0.31
   3   1  -4    0.54    0.27
  -3  -2   0  101.31    1.19
  -3   2   0  105.30    1.23
   3  -2   0  103.34    1.23
  -3  -2   0  105.16    1.19
   3  -2  -1   10.54    0.32
   3  -2  -1   10.33    0.30
  -3   2  -1   10.24    0.31
   3   2   1   10.49    0.30
  -3  -2  -1   10.35    0.30
   3   2  -1   10.48    0.26
   3  -2   1   10.34    0.32
  -3   2   1   10.38    0.31
   3  -2  -2   15.12    0.51
   3   2   2   15.36    0.48
  -3   2  -2   16.90    0.51
  -3  -2   2   15.39    0.48
   3  -2   2   16.59    0.52
   3   2  -2   14.63    0.43
   3   2  -2   15.58    0.48
  -3  -2  -2   16.86    0.53
   3  -2  -3    1.87    0.38
  -3   2  -3    1.81    0.36
   3  -2   3    1.28    0.35
  -3  -2  -3    1.42    0.36
   3  -2  -4    4.26    0.35
  -3   2  -4    3.67    0.34
   3  -2  -4    4.15    0.33
   3   2  -4    3.72    0.33
  -3  -2  -4    4.42    0.36
  -3  -2  -4    3.63    0.34
  -3  -3   0    5.55    0.20
  -3  -3   0    5.36    0.19
   3  -3   0    5.51    0.23
   3   3   1   46.56    0.65
   3  -3  -1   44.82    0.71
  -3  -3  -1   44.46    0.71
  -3  -3  -1   45.19    0.71
   3   3  -1   45.85    0.64
  -3   3  -2   13.31    0.46
  -3  -3   2   12.48    0.48
   3  -3  -2   13.08    0.49
  -3  -3  -2   12.98    0.48
   3  -3   2   12.21    0.49
   3   3  -2   12.80    0.40
   3  -3  -3    8.98    0.60
   3  -3  -3    7.67    0.52
   3  -3   3    8.38    0.58
  -3  -3  -3    8.58    0.54
   3  -3  -4    1.04    0.26
   3  -3  -4    0.95    0.26
  -3   3  -4    0.49    0.25
  -3  -3  -4    0.45    0.25
   3   3  -4    0.85    0.24
  -3  -3  -4    0.93    0.25
   3  -4   0  100.21    1.33
  -3  -4   0  106.05    1.28
   3  -4  -1   42.19    0.70
   3   4   1   42.14    0.65
   3  -4   1   41.69    0.73
   3   4  -1   42.63    0.64
   3  -4  -2   17.54    0.56
  -3  -4   2   18.66    0.57
   3  -4   2   18.81    0.60
  -3  -4  -2   17.80    0.57
   3   4  -2   18.57    0.49
   3  -4  -3   29.83    0.79
   3  -4  -3   28.66    0.90
   3  -4  -3   30.48    0.85
   3  -4   3   29.96    0.89
  -3  -4  -3   30.49    0.85
   3  -4   3   31.81    0.91
   3  -4  -4    9.34    0.44
   3  -4  -4   10.23    0.47
  -3  -4  -4   10.34    0.49
   3   5   0    0.22    0.15
   3   5   1   22.93    0.52
   3   5   1   23.15    0.47
   3   5  -1   23.72    0.47
   3  -5   1   22.79    0.53
  -3  -5   2   29.63    0.76
   3  -5  -2   28.15    0.72
   3  -5   2   29.42    0.76
   3   5  -2   29.04    0.65
   3  -5  -3    1.69    0.33
   3  -5   3    2.26    0.38
   3  -5   3    1.62    0.36
   3  -5  -4    1.80    0.24
  -3  -5  -4    1.78    0.25
   3   6   0   38.41    0.71
  -3  -6   1   58.88    1.10
   3  -6   1   57.85    1.11
   3  -6   1   57.50    1.01
  -3  -6   2    4.01    0.39
   3  -6   2    4.18    0.39
   3  -6  -3    2.26    0.36
   3  -6   3    2.80    0.40
   3  -6  -4    0.09    0.18
  -3  -6  -4   -0.12    0.18
   3  -7   0    4.66    0.35
   3   7   0    4.19    0.31
  -3  -7   1   23.68    0.70
   3   7  -1   23.93    0.55
   3  -7   1   25.07    0.63
   3  -7   1   23.21    0.71
  -3  -7   2   10.25    0.57
   3  -7   2    9.68    0.56
  -3  -7   3    6.58    0.48
   3  -7  -3    5.85    0.44
   3  -7   3    6.20    0.49
  -3  -7  -3    6.52    0.45
   3  -8   0    8.35    0.51
   3   8   0    9.00    0.43
  -3  -8   1    1.04    0.29
   3  -8   1    1.80    0.32
   3  -8   1    1.39    0.28
   3   8  -1    1.56    0.23
  -3  -8   2    9.30    0.58
   3  -8   2    9.15    0.60
  -3  -8   3    4.59    0.43
   3  -8  -3    3.70    0.36
  -3  -8  -3    4.93    0.38
   3  -8   3    4.36    0.43
   3  -9   0   22.81    0.76
  -3  -9   0   24.24    0.79
   3   9   0   22.94    0.70
  -3  -9   1    2.99    0.39
  -3  -9   1    2.90    0.36
   3  -9   1    2.30    0.40
   3  -9   1    2.75    0.34
  -3   9  -2    8.53    0.51
  -3   9  -2    8.20    0.53
  -3  -9   2    7.06    0.53
   3   9  -2    8.37    0.56
   3   9  -2    7.99    0.49
   3  -9   2    8.19    0.59
   3   9  -2    7.11    0.59
  -3  -9   3    4.00    0.41
   3  -9   3    4.34    0.41
  -3 -10   0   20.55    0.82
   3 -10   0   21.18    0.79
  -3 -10   1   16.15    0.72
  -3  10  -1   17.26    0.75
  -3 -10   1   15.96    0.67
   3 -10   1   17.21    0.76
   3  10  -1   16.71    0.78
  -3  10  -2   28.00    0.84
  -3  10  -2   29.79    0.82
   3  10  -2   31.54    1.00
   3  10  -2   30.17    0.86
  -3 -10   3    3.69    0.33
   3 -10   3    4.04    0.34
   3  11   0    5.27    0.44
   3 -11   0    4.26    0.48
  -3 -11   0    5.81    0.54
  -3  11   0    5.03    0.46
  -3 -11   1   42.54    1.15
  -3 -11   1   42.16    1.01
  -3  11  -1   42.23    1.04
   3  11  -1   42.70    1.08
   3  11  -1   41.37    1.04
   3 -11   1   42.84    1.15
  -3  11  -2   14.85    0.60
  -3  11  -2   15.08    0.59
   3  11  -2   15.70    0.69
   3  11  -2   13.74    0.64
   3 -11   2   14.53    0.69
  -3 -12   0    2.23    0.41
  -3  12   0    2.45    0.38
   3 -12   0    2.98    0.42
   3  12   0    2.06    0.34
  -3  12  -1    2.21    0.37
  -3 -12   1    1.59    0.38
   3  12  -1    0.93    0.33
   3  12  -1    2.14    0.36
  -3  12  -2   45.89    0.86
  -3  12  -2   44.18    0.93
   3 -12   2   46.85    1.00
   3  12  -2   46.43    0.97
  -3  13   0    2.12    0.34
  -3  13  -1   -0.04    0.29
   3  13  -1    0.19    0.32
   3  13  -1    0.28    0.28
  -3 -13   2    5.49    0.39
  -3  13  -2    4.91    0.35
   3  13  -2    4.90    0.30
   3 -13   2    4.99    0.35
  -3  14   0    0.91    0.26
  -3  14  -1    0.70    0.24
   3  14  -1    1.28    0.23
   4   0   0    0.83    0.05
  -4   0   0    0.95    0.06
   4   0   1  977.76   11.12
   4   0  -1  985.82   10.86
  -4   0   1 1000.00   10.77
  -4   0  -1  990.77   10.80
   4   0  -2  128.11    1.66
  -4   0  -2  128.28    1.82
   4   0   2  128.50    1.83
   4   0  -2  131.12    1.81
   4   0  -3   10.79    0.57
  -4   0  -3   11.22    0.58
  -4   0  -4   18.94    0.67
   4   0  -4   18.35    0.64
   4  -1   0  212.38    2.33
  -4   1   0  208.29    2.33
  -4  -1   0  208.68    2.31
   4  -1  -1  173.55    2.06
   4   1   1  175.41    2.07
  -4  -1   1  175.31    2.04
  -4   1  -1  175.63    2.08
   4  -1   1  178.94    2.09
  -4  -1  -1  171.97    2.07
   4   1  -1  174.98    2.04
  -4   1   1  176.10    2.06
   4   1  -1  177.14    1.95
   4  -1  -2   84.48    1.32
   4   1   2   82.49    1.30
  -4   1  -2   81.40    1.30
   4   1  -2   84.67    1.29
   4   1  -2   81.76    1.18
  -4  -1  -2   82.33    1.30
   4  -1   2   84.35    1.32
  -4   1  -3   13.85    0.63
   4  -1  -3   15.44    0.68
  -4  -1  -3   14.80    0.65
   4   1  -3   14.11    0.61
   4  -1   3   14.84    0.66
   4  -1  -4    2.13    0.31
  -4   1  -4    1.72    0.33
   4   1  -4    2.07    0.31
  -4  -1  -4    2.79    0.35
  -4  -1  -4    1.92    0.30
  -4  -2   0  166.59    1.85
  -4   2   0  167.77    1.91
  -4  -2   0  165.44    1.85
   4  -2   0  165.69    1.91
  -4   2  -1   35.25    0.59
   4   2   1   34.87    0.58
   4  -2  -1   34.90    0.60
  -4  -2  -1   34.35    0.59
   4   2  -1   35.24    0.51
   4  -2   1   35.66    0.61
  -4  -2  -1   35.52    0.57
  -4   2  -2   70.75    1.16
   4   2   2   69.22    1.14
  -4  -2   2   68.64    1.13
   4  -2  -2   71.07    1.17
   4  -2   2   70.23    1.18
   4   2  -2   68.19    1.13
  -4  -2  -2   69.38    1.17
   4   2  -2   69.26    1.05
   4  -2  -3   14.97    0.66
  -4   2  -3   14.74    0.65
   4  -2   3   14.86    0.68
  -4  -2  -3   13.57    0.63
   4  -2  -4    6.40    0.39
   4  -2  -4    5.20    0.34
  -4   2  -4    5.34    0.37
   4   2  -4    5.11    0.35
  -4  -2  -4    5.13    0.36
  -4  -2  -4    5.27    0.37
  -4  -3   0   28.85    0.43
   4  -3   0   29.64    0.50
  -4  -3   0   28.44    0.42
   4  -3  -1   15.46    0.36
   4   3   1   16.02    0.35
   4  -3  -1   16.16    0.39
   4   3  -1   15.72    0.32
  -4  -3  -1   16.31    0.38
  -4   3  -2   16.37    0.53
   4  -3  -2   17.28    0.54
  -4  -3   2   16.69    0.52
   4   3  -2   17.88    0.47
  -4  -3  -2   17.68    0.55
   4  -3   2   16.98    0.56
   4  -3  -3   12.21    0.62
   4  -3  -3   13.37    0.57
  -4   3  -3   11.87    0.58
   4  -3  -3   12.52    0.63
  -4  -3  -3   12.14    0.56
  -4  -3  -3   12.69    0.63
   4  -3   3   12.66    0.66
   4  -3  -4    0.43    0.24
   4  -3  -4    0.35    0.24
  -4   3  -4    0.03    0.24
   4   3  -4    0.43    0.22
  -4  -3  -4   -0.08    0.23
  -4  -3  -4    0.27    0.23
  -4  -4   0   45.01    0.65
   4   4   0   42.99    0.58
   4  -4   0   42.46    0.69
   4   4   1    9.74    0.30
   4  -4  -1    9.35    0.32
   4   4   1    9.43    0.34
   4   4  -1   10.11    0.29
   4  -4   1    9.50    0.36
   4  -4  -2    8.45    0.45
  -4  -4   2    8.14    0.42
   4  -4   2    8.65    0.44
   4   4  -2    8.73    0.36
  -4  -4  -2    9.09    0.43
   4  -4  -3    0.79    0.31
   4  -4  -3    0.45    0.27
   4  -4   3    0.55    0.30
   4  -4   3    0.26    0.34
  -4   4  -4    0.69    0.22
   4  -4  -4    0.34    0.21
   4  -4  -4    0.71    0.24
  -4  -4  -4    0.51    0.23
   4   5   0  303.25    3.69
   4   5   1   56.78    0.94
   4   5   1   59.17    0.86
   4  -5   1   59.44    0.98
   4  -5  -2    6.19    0.40
  -4  -5   2    6.95    0.43
   4   5  -2    6.39    0.35
   4  -5   2    6.58    0.44
   4  -5  -3   15.52    0.66
   4  -5   3   16.08    0.72
   4  -5   3   16.36    0.70
   4  -5  -4    2.27    0.25
  -4  -5  -4    1.74    0.25
   4   6   0    2.56    0.23
   4   6   1   42.35    0.72
  -4  -6   1   41.18    0.91
   4   6   1   41.42    0.79
   4  -6   1   44.49    0.84
   4  -6   1   42.97    0.92
  -4  -6   2    2.07    0.32
   4   6  -2    1.86    0.24
   4  -6   2    1.63    0.32
   4  -6  -3    4.85    0.42
  -4   6  -3    4.56    0.39
   4  -6   3    4.25    0.44
   4  -6  -4    3.17    0.23
  -4  -6  -4    3.55    0.25
   4  -7   0   54.17    1.06
   4   7   0   54.72    0.98
  -4  -7   1   57.58    1.17
   4  -7   1   60.81    1.08
   4  -7   1   60.01    1.20
  -4  -7   2    8.96    0.55
   4  -7   2    8.51    0.55
   4  -7  -3    4.87    0.43
  -4  -7   3    4.38    0.45
   4  -7   3    3.49    0.42
  -4  -7  -3    3.56    0.39
   4   8   0    5.94    0.39
   4  -8   0    5.69    0.43
  -4  -8   1    0.37    0.27
   4  -8   1    0.19    0.22
   4  -8   1    0.41    0.27
   4   8  -1    0.27    0.18
  -4  -8   2    0.94    0.36
   4  -8   2    0.85    0.34
  -4  -8   3   -0.27    0.30
   4  -8  -3   -0.23    0.27
   4  -8   3   -0.04    0.32
   4   8  -3   -0.16    0.28
   4   9   0   -0.04    0.26
   4  -9   0    0.14    0.28
  -4  -9   1    6.34    0.50
  -4  -9   1    5.45    0.44
   4  -9   1    6.75    0.54
   4  -9   1    6.63    0.46
   4   9  -1    5.84    0.38
  -4  -9   2    2.65    0.42
  -4   9  -2    3.82    0.38
  -4   9  -2    2.67    0.38
   4  -9   2    2.78    0.39
   4   9  -2    2.74    0.46
   4   9  -2    3.49    0.39
   4   9  -2    3.21    0.39
  -4  -9   3   22.67    0.76
   4   9  -3   21.02    0.65
   4  -9   3   21.90    0.75
   4 -10   0    0.17    0.30
   4  10   0    0.18    0.28
  -4 -10   0    0.15    0.36
  -4 -10   1   35.90    0.93
  -4 -10   1   36.80    1.03
  -4  10  -1   36.27    0.96
   4 -10   1   36.06    1.07
   4  10  -1   35.37    0.98
  -4 -10  -1   36.71    1.11
   4  10  -1   35.85    0.97
  -4  10  -2    0.45    0.31
  -4  10  -2    0.71    0.32
   4 -10   2    0.31    0.36
   4  10  -2    0.07    0.38
   4  10  -2    0.64    0.31
  -4 -10   3    4.50    0.35
   4 -10   3    4.56    0.35
   4  10  -3    4.42    0.30
  -4 -11   0    0.20    0.35
  -4  11   0    0.46    0.32
   4 -11   0   -0.32    0.33
  -4 -11   1   36.44    1.04
  -4 -11   1   35.35    1.00
  -4  11  -1   36.46    0.97
   4  11  -1   36.27    0.95
   4  11  -1   35.24    1.00
  -4  11  -2   22.45    0.69
  -4  11  -2   22.56    0.72
   4  11  -2   22.70    0.82
   4  11  -2   22.62    0.75
   4 -11   2   22.46    0.77
  -4 -12   0    2.66    0.42
  -4  12   0    2.75    0.40
   4 -12   0    2.70    0.40
  -4  12  -1   -0.09    0.31
  -4 -12   1    0.15    0.34
   4  12  -1    0.06    0.31
   4  12  -1    0.53    0.30
  -4  12  -2   10.96    0.49
  -4  12  -2   10.53    0.51
   4 -12   2   11.97    0.55
   4  12  -2   10.44    0.54
  -4  13   0   17.97    0.68
  -4  13  -1    0.89    0.30
   4  13  -1    0.27    0.31
   4  13  -1    0.67    0.29
  -4 -13   2   16.67    0.52
  -4  13  -2   15.45    0.45
   4  13  -2   15.78    0.49
  -4  14   0    0.03    0.25
  -4  14  -1   15.41    0.53
   4  14  -1   15.40    0.48
   5   0   0   -0.01    0.04
  -5   0   0   -0.05    0.05
   5   0   1    0.02    0.12
  -5   0   1    0.01    0.11
   5   0  -1    0.14    0.09
  -5   0  -1   -0.13    0.13
   5   0  -1    0.00    0.10
  -5   0  -2    0.10    0.21
   5   0  -2   -0.24    0.20
   5   0  -2    0.21    0.15
   5   0   2    0.21    0.20
   5   0  -3    0.20    0.30
  -5   0  -3   -0.16    0.29
  -5   0  -4    0.24    0.29
   5   0  -4    0.51    0.27
   5  -1   0   31.69    0.43
  -5   1   0   30.22    0.42
  -5  -1   1  303.46    3.42
   5   1   1  302.24    3.47
   5  -1  -1  302.30    3.32
   5  -1  -1  307.54    3.50
  -5   1  -1  305.51    3.48
   5  -1   1  309.90    3.49
   5   1  -1  303.44    3.42
   5   1  -1  309.72    3.30
  -5  -1  -1  303.70    3.48
   5  -1  -2   25.92    0.65
   5   1   2   26.11    0.63
  -5   1  -2   26.71    0.65
   5  -1  -2   26.68    0.57
   5   1  -2   26.01    0.63
   5   1  -2   26.18    0.55
   5  -1   2   25.50    0.64
  -5  -1  -2   26.61    0.66
   5  -1  -3    1.11    0.33
  -5   1  -3    1.07    0.33
   5   1  -3    1.17    0.34
  -5  -1  -3    1.27    0.36
   5  -1   3    1.37    0.33
   5  -1  -4    0.36    0.26
  -5   1  -4    0.60    0.29
   5   1  -4    0.79    0.26
  -5  -1  -4    0.94    0.30
  -5  -1  -4    0.73    0.27
  -5  -2   0   36.03    0.45
  -5  -2   0   36.09    0.45
   5  -2   0   36.97    0.53
  -5   2   0   35.11    0.52
   5   2   1   23.33    0.41
   5  -2  -1   23.53    0.42
  -5   2  -1   23.46    0.47
   5  -2  -1   22.76    0.48
   5  -2   1   22.91    0.47
  -5  -2  -1   23.11    0.45
  -5  -2  -1   23.31    0.47
   5   2  -1   23.51    0.38
   5   2   2   53.78    0.99
   5  -2  -2   55.18    1.00
  -5   2  -2   54.62    0.99
   5  -2   2   54.85    1.02
   5   2  -2   55.58    0.89
   5   2  -2   55.34    0.96
  -5  -2  -2   54.87    1.01
  -5   2  -3   19.17    0.73
   5  -2  -3   17.67    0.71
   5  -2   3   18.81    0.74
  -5  -2  -3   19.69    0.73
   5  -2  -4    5.68    0.38
   5  -2  -4    5.89    0.36
  -5   2  -4    5.84    0.38
  -5  -2  -4    5.50    0.37
  -5  -2  -4    5.05    0.37
   5   2  -4    4.96    0.34
  -5  -3   0    1.40    0.12
   5  -3   0    1.18    0.15
  -5  -3   0    1.41    0.11
   5  -3  -1   28.23    0.49
   5  -3  -1   27.53    0.54
   5  -3   1   28.03    0.56
   5   3  -1   29.25    0.46
  -5  -3  -1   28.36    0.53
  -5  -3   2    0.44    0.22
  -5   3  -2    0.56    0.22
   5   3   2    0.36    0.20
   5  -3  -2    0.94    0.24
   5   3  -2    0.29    0.16
  -5  -3  -2    0.60    0.23
   5  -3   2    0.37    0.23
   5  -3  -3    4.68    0.40
   5  -3  -3    5.25    0.42
   5  -3  -3    4.86    0.46
  -5   3  -3    5.36    0.44
  -5  -3  -3    5.05    0.37
   5  -3   3    4.82    0.47
   5  -3   3    4.66    0.44
  -5  -3  -3    4.52    0.43
   5  -3  -4    4.27    0.32
  -5   3  -4    4.71    0.34
   5  -3  -4    4.63    0.33
   5   3  -4    3.88    0.30
  -5  -3  -4    4.40    0.34
  -5  -3  -4    4.12    0.32
   5  -4   0   21.84    0.46
   5   4   0   22.62    0.36
   5   4   1    5.52    0.30
   5  -4  -1    5.79    0.28
   5   4   1    5.43    0.26
   5   4  -1    5.80    0.23
   5   4  -1    5.82    0.31
   5  -4   1    5.93    0.31
   5  -4  -2   34.86    0.80
  -5  -4   2   34.28    0.79
   5  -4   2   34.95    0.81
   5   4  -2   33.92    0.68
  -5  -4  -2   33.88    0.77
   5  -4  -3   10.03    0.58
  -5   4  -3    9.11    0.56
   5  -4  -3   10.48    0.53
   5  -4   3    9.82    0.61
   5  -4   3    9.91    0.64
   5  -4  -4   14.34    0.52
   5  -4  -4   14.01    0.47
  -5   4  -4   14.22    0.49
  -5  -4  -4   15.73    0.52
   5   5   0   74.21    1.12
   5   5   1   60.25    0.98
   5  -5  -1   60.52    0.93
   5   5   1   61.17    0.87
   5   5  -1   59.84    1.02
   5  -5   1   59.69    0.99
   5  -5   1   58.84    1.10
  -5  -5   2   10.88    0.51
   5  -5  -2   11.21    0.48
   5  -5   2   11.55    0.53
   5   5  -2   11.16    0.42
   5  -5  -3    2.93    0.37
   5  -5   3    2.56    0.38
   5  -5   3    1.91    0.38
   5  -5  -4    3.83    0.27
  -5  -5  -4    4.37    0.29
   5   6   0   73.41    1.17
   5   6   1   12.00    0.36
   5   6   1   12.60    0.42
  -5  -6   1   11.87    0.49
   5  -6   1   11.94    0.51
   5  -6   1   11.69    0.44
  -5  -6   2   12.71    0.57
   5   6  -2   11.83    0.46
   5  -6   2   12.53    0.57
  -5   6  -3    0.85    0.29
   5  -6  -3    0.78    0.33
   5  -6   3    0.37    0.34
   5  -6  -4    6.28    0.33
  -5  -6  -4    6.16    0.33
   5   7   0   44.62    0.86
   5  -7   0   44.90    0.93
   5   7   1    5.81    0.35
   5   7   1    6.76    0.32
  -5  -7   1    5.36    0.40
   5  -7   1    5.77    0.36
   5  -7   1    5.74    0.43
  -5  -7   2    5.76    0.46
   5   7  -2    5.13    0.35
   5  -7   2    5.22    0.46
  -5   7  -3    1.33    0.31
   5  -7  -3    1.07    0.33
  -5  -7  -3    1.17    0.32
   5  -7   3    1.16    0.36
   5   7  -3    0.88    0.30
   5  -8   0   90.23    1.57
   5   8   0   88.82    1.47
  -5  -8   1   31.67    0.88
   5   8  -1   30.78    0.68
   5  -8   1   30.53    0.77
   5  -8   1   32.17    0.88
  -5   8  -2   10.64    0.63
  -5  -8   2    9.00    0.58
   5  -8   2    9.57    0.57
   5   8  -2    8.84    0.58
   5   8  -2    8.55    0.55
   5   8  -2    8.70    0.61
   5  -8  -3    0.51    0.29
  -5  -8   3    1.26    0.36
   5  -8   3    0.96    0.34
   5   8  -3    0.85    0.30
   5   9   0    3.49    0.35
   5  -9   0    3.35    0.39
  -5  -9   1    5.62    0.48
  -5  -9   1    4.45    0.41
   5  -9   1    4.81    0.47
   5   9  -1    4.09    0.32
  -5   9  -2    7.57    0.50
  -5  -9   2    8.10    0.56
   5  -9   2    8.21    0.53
   5  -9   2    7.81    0.59
   5   9  -2    6.97    0.58
   5   9  -2    7.88    0.54
  -5  -9   3    1.33    0.33
   5   9  -3    1.50    0.29
   5  -9   3    1.46    0.34
  -5 -10   0  174.97    2.80
   5  10   0  166.59    2.52
   5 -10   0  170.10    2.72
  -5 -10   1   38.65    1.08
  -5 -10   1   40.00    0.97
  -5  10  -1   38.36    1.01
  -5  10  -1   38.47    0.92
   5  10  -1   39.56    0.99
  -5  10   1   37.77    0.97
   5 -10   1   40.82    1.10
   5  10  -1   40.40    1.03
  -5  10  -2    8.46    0.56
  -5  10  -2    7.58    0.51
   5 -10   2    7.81    0.60
   5  10  -2    8.57    0.57
   5  10  -2    6.73    0.55
  -5 -10   3    3.84    0.32
   5 -10   3    3.35    0.33
   5  10  -3    3.75    0.28
  -5  11   0    1.56    0.38
   5 -11   0    1.46    0.38
  -5 -11   0    1.34    0.38
  -5 -11   1   43.46    1.15
  -5  11  -1   42.73    1.05
   5  11  -1   43.63    1.04
  -5  11   1   42.86    1.02
   5  11  -1   44.57    1.11
  -5  11  -2    1.49    0.31
  -5  11  -2    2.30    0.34
   5 -11   2    1.94    0.37
   5  11  -2    2.63    0.35
   5  11  -2    1.37    0.36
  -5  12   0    8.92    0.61
  -5 -12   0   10.15    0.64
   5 -12   0    9.48    0.61
  -5  12  -1    7.48    0.49
  -5  12   1    7.86    0.54
   5  12  -1    7.47    0.56
   5  12  -1    6.64    0.47
  -5  12  -2    2.45    0.28
  -5  12  -2    2.94    0.31
   5 -12   2    1.67    0.30
   5  12  -2    2.81    0.33
  -5  13   0    0.14    0.30
  -5  13  -1    8.35    0.54
   5  13  -1    8.11    0.57
   5  13  -1    8.02    0.51
  -5 -13   2    1.31    0.24
   5  13  -2    1.22    0.22
  -5  14   0    0.02    0.25
  -5  14  -1    0.66    0.23
   5  14  -1    0.63    0.20
   5  14  -1    0.60    0.22
   6   0   0  230.01    2.59
  -6   0   0  231.30    2.59
   6   0  -1  145.19    1.79
   6   0  -1  144.99    1.63
  -6   0  -1  143.82    1.75
   6   0   1  142.36    1.75
  -6   0  -2  215.58    2.79
   6   0   2  213.02    2.83
   6   0  -2  216.28    2.77
   6   0  -2  212.34    2.56
   6   0  -3    3.23    0.40
  -6   0  -3    3.27    0.41
   6   0   3    3.30    0.39
   6   0  -4    4.39    0.35
  -6   0  -4    4.89    0.38
   6  -1   0  223.26    2.49
  -6   1   0  223.89    2.49
   6   1   1   36.79    0.55
   6  -1  -1   37.24    0.54
  -6   1  -1   36.96    0.61
   6  -1   1   37.15    0.61
  -6  -1  -1   37.38    0.59
  -6   1  -2    5.83    0.39
   6  -1  -2    7.01    0.40
   6   1   2    6.83    0.38
   6  -1  -2    6.26    0.32
   6   1  -2    6.04    0.30
   6   1  -2    6.53    0.37
  -6  -1  -2    6.13    0.38
   6  -1   2    5.65    0.37
   6  -1  -3   13.71    0.64
  -6   1  -3   12.98    0.61
   6   1  -3   14.36    0.65
   6  -1   3   13.94    0.66
  -6  -1  -3   12.95    0.64
  -6   1  -4    3.31    0.35
   6  -1  -4    3.46    0.34
  -6  -1  -4    3.62    0.34
   6   1  -4    2.73    0.30
  -6  -1  -4    3.70    0.32
  -6  -2   0   59.49    0.69
  -6   2   0   58.38    0.78
   6  -2   0   59.49    0.78
  -6  -2   0   58.59    0.69
   6  -2  -1    4.09    0.27
   6  -2  -1    4.43    0.21
  -6   2  -1    4.20    0.26
   6   2   1    3.81    0.21
   6  -2   1    3.60    0.25
   6   2  -1    4.35    0.16
   6  -2  -2   12.83    0.44
   6   2   2   10.35    0.46
   6  -2  -2   11.66    0.44
  -6   2  -2   11.36    0.47
   6   2  -2   11.47    0.44
  -6  -2  -2   11.83    0.47
   6  -2   2   11.24    0.47
   6   2  -2   11.91    0.38
   6  -2  -3   34.83    0.94
   6  -2  -3   35.80    0.95
   6  -2   3   38.20    0.98
  -6  -2  -3   35.30    0.95
  -6   2  -4    5.84    0.37
   6  -2  -4    6.66    0.39
   6  -2  -4    5.79    0.35
   6   2  -4    6.33    0.43
  -6  -2  -4    5.17    0.36
  -6  -2  -4    5.00    0.36
   6   3   0   24.78    0.34
   6  -3   0   25.07    0.46
  -6  -3   0   25.04    0.37
  -6  -3   0   25.05    0.38
   6   3   1  102.62    1.42
  -6   3  -1  104.41    1.39
   6  -3  -1  101.87    1.25
   6  -3  -1  101.04    1.37
   6   3   1  104.81    1.25
   6   3  -1  101.77    1.22
   6  -3   1  100.04    1.45
   6  -3   1  102.28    1.42
  -6  -3  -1  103.28    1.36
   6   3  -1  101.77    1.42
  -6   3  -2    4.02    0.33
  -6  -3   2    4.53    0.33
   6  -3  -2    4.54    0.35
   6   3   2    4.66    0.33
   6  -3   2    5.31    0.37
   6   3  -2    4.16    0.28
  -6  -3  -2    4.50    0.35
   6  -3  -3    4.12    0.39
   6  -3  -3    4.74    0.45
   6  -3  -3    3.77    0.38
  -6   3  -3    3.81    0.41
  -6  -3  -3    3.11    0.40
  -6  -3  -3    4.16    0.36
   6  -3   3    3.56    0.45
   6  -3   3    4.87    0.45
  -6   3  -4    4.19    0.32
   6  -3  -4    4.55    0.32
   6  -3  -4    4.29    0.32
  -6  -3  -4    4.16    0.33
  -6  -3  -4    4.19    0.31
   6   4   0  133.37    1.45
   6  -4   0  127.73    1.65
   6   4   1   40.77    0.74
   6  -4  -1   41.32    0.71
   6  -4  -1   41.41    0.66
   6   4   1   41.45    0.64
   6  -4   1   40.60    0.74
   6   4  -1   41.81    0.62
   6   4  -1   40.79    0.76
  -6  -4   2    9.80    0.45
   6  -4  -2    9.37    0.45
   6   4   2   10.07    0.44
   6  -4   2    8.88    0.46
   6   4  -2    9.13    0.37
  -6  -4  -2    9.15    0.45
   6  -4  -3    0.14    0.30
  -6   4  -3   -0.24    0.27
   6  -4  -3    0.27    0.26
   6  -4   3    0.38    0.32
   6  -4   3   -0.04    0.34
   6  -4  -4   11.17    0.42
  -6   4  -4   11.53    0.44
   6  -4  -4   11.73    0.46
  -6  -4  -4   11.29    0.47
   6   5   0   58.20    0.94
   6   5   1   45.68    0.84
   6  -5  -1   46.37    0.78
   6   5   1   46.20    0.73
   6  -5   1   45.62    0.93
   6  -5   1   46.83    0.84
   6   5  -1   45.88    0.86
  -6  -5   2   10.88    0.50
   6  -5  -2   10.66    0.51
   6  -5   2   10.73    0.52
   6   5  -2   10.86    0.42
   6  -5  -3    0.72    0.31
   6  -5   3    1.00    0.36
   6  -5   3    0.72    0.34
   6  -5  -4    8.71    0.40
  -6  -5  -4    8.56    0.41
   6   6   0    0.05    0.15
  -6  -6   1   47.82    0.98
   6   6   1   48.65    0.80
   6   6   1   49.58    0.90
   6  -6   1   49.69    0.91
   6  -6   1   48.13    1.01
   6   6  -1   50.72    0.96
  -6  -6   2    4.83    0.41
   6   6  -2    5.68    0.37
   6  -6   2    5.88    0.45
   6  -6  -3    6.53    0.46
  -6   6  -3    7.15    0.44
   6  -6   3    6.14    0.49
   6   6  -3    7.41    0.53
   6  -6  -4    5.73    0.32
   6  -7   0    9.81    0.48
   6   7   0   10.74    0.43
   6   7   1    2.13    0.25
   6   7   1    1.77    0.21
  -6  -7   1    1.70    0.29
   6  -7   1    1.89    0.31
   6  -7   1    1.72    0.26
  -6  -7   2    0.03    0.32
   6   7  -2    0.60    0.21
   6  -7   2    1.02    0.33
   6  -7  -3   10.66    0.60
  -6   7  -3    9.38    0.53
   6  -7   3   10.58    0.67
   6   7  -3    9.30    0.53
   6  -8   0   27.73    0.78
  -6  -8   1   20.32    0.71
   6  -8   1   19.93    0.75
   6  -8   1   18.98    0.60
   6   8  -1   18.61    0.53
  -6  -8   2    3.96    0.43
  -6   8  -2    3.51    0.39
   6  -8   2    3.23    0.44
   6   8  -2    3.17    0.43
   6  -8   2    3.45    0.41
   6   8  -2    3.91    0.34
   6   8  -2    4.27    0.41
  -6   8  -3   13.72    0.58
   6  -8  -3   14.31    0.61
   6   8  -3   14.38    0.60
   6  -8   3   14.72    0.69
   6  -9   0    7.15    0.53
   6   9   0    6.80    0.48
  -6  -9   1    2.66    0.40
   6   9  -1    2.83    0.29
   6  -9   1    3.13    0.42
  -6   9  -2   10.48    0.62
  -6  -9   2    8.59    0.62
   6  -9   2    9.81    0.58
   6   9  -2    9.42    0.58
   6   9  -2    8.66    0.66
   6  -9   2    9.26    0.64
  -6  -9   3    1.13    0.31
   6  -9   3    1.35    0.33
   6   9  -3    1.20    0.27
   6 -10   0  198.01    3.10
  -6 -10   0  202.98    3.16
  -6  10  -1    3.63    0.42
  -6 -10   1    3.99    0.42
  -6 -10   1    3.73    0.45
   6  10  -1    3.97    0.42
  -6  10   1    4.05    0.44
   6  10  -1    4.42    0.42
  -6  10  -2    4.51    0.42
   6  10  -2    3.89    0.47
   6  10  -2    4.48    0.42
   6 -10   2    4.34    0.45
  -6 -10   3    2.45    0.28
   6 -10   3    2.08    0.28
   6  10  -3    2.11    0.25
  -6 -11   0    0.16    0.34
   6 -11   0    0.55    0.34
   6  11   0   -0.44    0.25
  -6  11   0   -0.07    0.31
  -6  11  -1   12.83    0.58
  -6 -11   1   12.86    0.70
  -6  11  -1   13.18    0.65
   6  11  -1   13.20    0.66
   6  11  -1   12.05    0.63
  -6  11   1   13.09    0.62
  -6 -11  -1   12.33    0.68
  -6  11  -2    2.97    0.35
  -6  11  -2    3.21    0.35
   6  11  -2    3.06    0.38
   6 -11   2    3.78    0.40
   6  11  -2    2.88    0.40
  -6 -12   0    6.28    0.52
  -6  12   0    5.56    0.47
   6  12   0    6.06    0.46
  -6  12  -1   13.61    0.63
   6  12  -1   13.38    0.63
   6  12  -1   12.82    0.63
  -6  12   1   13.27    0.63
  -6  12  -2    7.84    0.44
  -6  12  -2    7.63    0.44
   6 -12   2    7.24    0.47
   6  12  -2    7.84    0.49
  -6  13   0   17.57    0.69
  -6  13  -1    0.52    0.29
   6  13  -1   -0.30    0.27
  -6  13   1    0.11    0.28
   6  13  -1    0.11    0.25
  -6 -13   2    4.05    0.29
   6  13  -2    4.43    0.28
  -6  14   0    6.36    0.44
  -6  14  -1    2.20    0.26
   6  14  -1    2.12    0.23
   6  14  -1    2.71    0.26
   7   0   0    0.07    0.05
  -7   0   0    0.14    0.06
   7   0   1    0.03    0.11
  -7   0  -1    0.10    0.12
   7   0  -1    0.04    0.07
   7   0  -1    0.01    0.15
   7   0   2    0.27    0.22
   7   0  -2    0.10    0.20
   7   0  -2    0.13    0.13
  -7   0  -2    0.14    0.21
  -7   0  -3   -0.20    0.30
   7   0   3    0.15    0.29
   7   0  -3   -0.12    0.29
   7   0  -4    0.12    0.24
  -7   0  -4   -0.24    0.26
   7  -1   0   53.18    0.67
  -7   1   0   53.24    0.67
   7  -1  -1   72.62    0.92
   7  -1  -1   73.00    1.03
   7   1   1   73.76    0.92
  -7   1  -1   72.55    1.00
   7   1  -1   74.97    1.01
   7   1  -1   72.08    0.88
   7  -1   1   72.78    0.94
   7  -1  -2    3.56    0.31
   7   1   2    4.02    0.32
  -7   1  -2    4.22    0.35
   7  -1  -2    3.37    0.26
   7  -1   2    3.44    0.28
   7   1  -2    3.61    0.25
   7   1  -2    3.68    0.31
  -7  -1  -2    3.22    0.30
  -7   1  -3    2.41    0.37
   7  -1  -3    2.52    0.40
   7  -1   3    2.63    0.39
   7   1  -3    2.55    0.38
  -7  -1  -3    2.84    0.40
  -7   1  -4    3.60    0.34
   7  -1  -4    3.58    0.33
   7   1  -4    3.71    0.31
  -7  -1  -4    4.11    0.32
  -7  -1  -4    3.43    0.33
  -7  -2   0    2.82    0.10
   7  -2   0    2.83    0.19
  -7  -2   0    3.00    0.10
  -7   2   0    3.02    0.19
   7  -2  -1    5.55    0.29
   7  -2  -1    5.77    0.22
  -7   2  -1    5.71    0.28
   7   2   1    5.86    0.27
   7   2   1    5.66    0.23
   7  -2   1    6.15    0.25
   7   2  -1    5.99    0.18
   7   2  -1    5.68    0.27
   7  -2  -2   40.20    0.84
  -7   2  -2   38.53    0.84
   7   2   2   40.68    0.84
   7  -2  -2   39.45    0.73
   7   2  -2   39.14    0.79
   7   2  -2   38.38    0.71
   7  -2   2   40.55    0.85
  -7  -2  -2   40.25    0.85
   7  -2  -3    5.36    0.46
   7  -2  -3    4.46    0.41
   7  -2  -3    5.29    0.42
  -7   2  -3    4.65    0.43
  -7   2  -3    5.76    0.47
   7   2  -3    4.63    0.41
  -7  -2  -3    5.14    0.46
  -7  -2  -3    5.12    0.41
   7  -2   3    4.93    0.43
   7  -2   3    5.42    0.47
  -7   2  -4   13.43    0.55
   7  -2  -4   14.31    0.55
   7  -2  -4   13.63    0.51
   7   2  -4   14.06    0.50
  -7  -2  -4   14.37    0.54
  -7  -2  -4   14.07    0.53
  -7  -3   0   12.22    0.23
   7   3   0   12.36    0.21
  -7  -3   0   12.02    0.23
   7  -3   0   11.58    0.32
   7  -3  -1   47.99    0.71
   7   3   1   49.00    0.70
   7   3   1   48.46    0.82
   7  -3  -1   48.61    0.79
  -7  -3  -1   47.43    0.77
   7   3  -1   48.56    0.80
   7  -3   1   48.52    0.81
   7   3  -1   48.26    0.65
   7  -3  -2    4.46    0.36
  -7   3  -2    4.06    0.34
   7   3   2    4.08    0.32
  -7  -3  -2    3.82    0.34
   7  -3   2    3.57    0.32
   7   3  -2    3.71    0.26
   7  -3  -3   22.73    0.72
   7  -3  -3   22.45    0.75
  -7   3  -3   22.64    0.78
   7  -3  -3   24.92    0.80
  -7  -3  -3   20.99    0.76
   7  -3   3   24.45    0.84
  -7  -3  -3   23.32    0.68
   7  -3   3   22.88    0.76
   7  -3  -4    3.17    0.29
  -7   3  -4    3.80    0.31
   7  -3  -4    3.92    0.30
  -7  -3  -4    3.38    0.29
  -7  -3  -4    3.32    0.31
   7  -4   0   95.68    1.26
   7   4   0   96.50    1.35
   7  -4   0   96.69    1.19
   7   4   0   97.68    1.11
   7  -4  -1    2.37    0.22
   7   4   1    1.91    0.22
   7  -4  -1    2.29    0.19
   7   4   1    2.31    0.18
   7   4  -1    2.23    0.15
   7  -4   1    2.22    0.23
   7   4  -1    2.23    0.22
   7  -4  -2   14.48    0.53
  -7  -4   2   14.29    0.51
   7   4   2   13.61    0.50
   7  -4   2   14.26    0.56
  -7  -4  -2   13.49    0.51
   7   4  -2   14.09    0.44
   7  -4  -3   14.78    0.59
  -7   4  -3   13.76    0.64
   7  -4  -3   13.96    0.62
   7  -4   3   15.39    0.67
   7  -4   3   14.01    0.71
  -7   4  -4    1.47    0.23
   7  -4  -4    1.41    0.22
   7  -4  -4    0.98    0.22
  -7  -4  -4    1.33    0.25
   7   5   0   12.42    0.28
   7   5   0   12.19    0.40
   7  -5  -1   21.66    0.50
   7   5   1   20.39    0.53
   7   5   1   21.08    0.45
   7   5  -1   19.81    0.53
   7  -5   1   20.72    0.53
  -7  -5   2    7.31    0.45
   7  -5  -2    6.55    0.43
   7  -5   2    8.00    0.48
   7   5  -2    6.77    0.35
   7  -5  -3    2.33    0.32
   7  -5  -3    3.22    0.38
   7  -5   3    2.38    0.42
   7  -5   3    3.03    0.41
   7  -5  -4    5.21    0.35
  -7  -5  -4    5.49    0.36
   7   6   0    0.08    0.17
   7   6   1   38.56    0.69
   7   6   1   39.13    0.80
   7   6  -1   39.41    0.85
   7  -6   1   40.02    0.79
   7  -6   1   37.50    0.87
  -7  -6   2    6.04    0.44
   7  -6   2    6.37    0.46
   7   6  -2    5.98    0.37
  -7   6  -3    8.24    0.48
   7  -6  -3    6.72    0.47
   7   6  -3    7.75    0.52
   7  -6   3    6.93    0.53
   7   7   0    0.56    0.20
   7  -7   0    1.09    0.26
   7   7   1   29.74    0.71
  -7  -7   1   28.79    0.78
   7   7   1   28.96    0.62
   7  -7   1   30.39    0.83
   7   7  -1   30.26    0.77
   7  -7   1   30.12    0.72
  -7  -7   2   19.71    0.72
   7   7  -2   20.51    0.60
   7  -7   2   20.41    0.75
  -7   7  -3    1.85    0.29
   7  -7  -3    2.30    0.35
   7  -7   3    2.07    0.39
   7   7  -3    2.03    0.33
   7   8   0   11.60    0.49
   7  -8   0   10.94    0.55
   7   8   1   19.61    0.61
  -7  -8   1   19.73    0.72
   7   8  -1   19.51    0.54
  -7  -8   2    5.40    0.48
  -7   8  -2    6.03    0.45
   7  -8   2    5.33    0.48
   7   8  -2    5.89    0.47
   7   8  -2    5.56    0.37
   7   8  -2    5.12    0.48
   7  -8   2    5.98    0.47
  -7   8  -3    3.03    0.34
   7  -8  -3    3.24    0.35
   7   8  -3    3.25    0.35
   7  -8   3    3.59    0.42
   7   9   0   14.90    0.64
   7  -9   0   14.65    0.63
  -7  -9   1   17.43    0.75
   7   9  -1   17.02    0.55
  -7   9  -2   14.25    0.64
  -7  -9   2   14.00    0.68
   7   9  -2   14.23    0.65
   7   9  -2   13.99    0.73
   7  -9   2   12.80    0.68
  -7  -9   3    1.06    0.31
   7  -9   3    1.25    0.33
   7   9  -3    1.11    0.27
   7 -10   0  132.39    2.24
   7  10   0  129.12    2.10
  -7 -10   0  131.46    2.30
  -7 -10   1    7.77    0.54
  -7 -10   1    7.76    0.62
  -7  10  -1    9.24    0.60
   7  10  -1    7.99    0.58
  -7  10   1    7.39    0.54
   7  10  -1    7.89    0.57
  -7  10  -2   24.75    0.77
   7  10  -2   26.55    0.82
   7 -10   2   25.05    0.84
   7  10  -2   26.05    0.91
  -7 -10   3    0.61    0.23
   7  10  -3    0.12    0.20
   7 -10   3    0.32    0.23
  -7 -11   0   21.75    0.87
   7  11   0   19.57    0.74
  -7  11   0   20.58    0.77
   7 -11   0   21.32    0.80
  -7  11  -1   22.97    0.78
  -7  11  -1   23.05    0.71
  -7 -11   1   22.36    0.83
  -7 -11  -1   21.96    0.83
  -7  11   1   22.33    0.78
   7  11  -1   23.39    0.81
   7  11  -1   24.23    0.78
  -7  11  -2    1.44    0.32
   7 -11   2    1.29    0.33
   7  11  -2    1.21    0.35
   7  11  -2    1.81    0.34
  -7 -12   0    5.82    0.52
   7  12   0    3.35    0.38
  -7  12   0    4.58    0.45
  -7  12  -1    1.94    0.34
   7  12  -1    1.62    0.33
   7  12  -1    1.44    0.33
  -7  12   1    1.82    0.34
  -7  12  -2    0.84    0.24
  -7  12  -2    1.67    0.27
   7  12  -2    1.43    0.31
   7  12  -2    1.70    0.29
   7 -12   2    1.60    0.28
  -7  13   0    0.86    0.33
  -7  13  -1    0.44    0.29
   7  13  -1    1.25    0.27
   7  13  -1    0.69    0.30
  -7  13   1    0.81    0.29
  -7 -13   2    0.96    0.22
   7  13  -2    1.28    0.20
  -7  14   0    1.92    0.27
  -7  14  -1    1.37    0.23
   7  14  -1    1.05    0.23
   7  14  -1    1.24    0.19
   8   0   0    6.56    0.14
  -8   0   0    6.13    0.14
   8   0  -1   43.49    0.71
   8   0  -1   46.22    0.60
   8   0   1   45.71    0.64
   8   0  -2  219.97    2.83
  -8   0  -2  221.01    2.87
   8   0  -2  214.32    2.60
   8   0   2  216.41    2.91
  -8   0  -3   18.36    0.67
   8   0   3   19.72    0.75
  -8   0  -3   18.89    0.75
   8   0  -3   19.32    0.70
   8   0  -3   20.98    0.72
  -8   0  -4    5.33    0.37
   8   0  -4    5.20    0.36
   8  -1  -1    6.94    0.23
   8  -1  -1    7.04    0.30
   8   1   1    6.61    0.28
   8   1   1    6.92    0.24
   8   1  -1    7.08    0.19
   8   1  -1    6.52    0.28
   8  -1   1    6.52    0.26
   8  -1  -2   23.27    0.64
   8   1   2   23.17    0.63
   8  -1  -2   22.69    0.54
  -8   1  -2   22.72    0.64
   8   1  -2   22.79    0.52
   8  -1   2   23.45    0.64
   8   1  -2   23.33    0.61
  -8  -1  -2   22.91    0.64
   8  -1  -3   16.38    0.66
   8   1   3   14.67    0.66
  -8   1  -3   15.96    0.66
  -8   1  -3   14.69    0.65
   8  -1  -3   15.61    0.64
  -8  -1  -3   15.36    0.67
   8   1  -3   14.03    0.64
  -8  -1  -3   15.87    0.64
   8   1  -3   14.96    0.65
   8  -1   3   14.69    0.67
   8  -1   3   15.34    0.71
   8  -1  -4   -0.28    0.24
  -8   1  -4    0.21    0.25
   8   1  -4    0.12    0.23
  -8  -1  -4    0.61    0.26
  -8   2   0   68.28    0.90
   8  -2   0   69.93    0.84
   8  -2   0   69.46    0.90
   8  -2  -1   30.09    0.58
   8   2   1   29.10    0.58
   8   2   1   29.28    0.49
   8  -2   1   28.93    0.52
   8   2  -1   30.41    0.44
   8   2  -1   29.38    0.52
   8  -2   1   29.00    0.58
   8   2   2  125.42    1.86
  -8   2  -2  126.07    1.84
   8  -2  -2  122.02    1.66
   8  -2  -2  127.83    1.84
   8   2  -2  125.16    1.77
  -8  -2  -2  126.18    1.84
   8  -2   2  124.45    1.86
   8   2  -2  124.02    1.62
  -8   2  -3   11.27    0.57
   8  -2  -3   11.25    0.60
   8  -2  -3   11.54    0.62
   8  -2  -3   12.32    0.62
  -8   2  -3   12.46    0.65
   8   2  -3   12.07    0.60
  -8  -2  -3   12.28    0.57
   8  -2   3   10.65    0.58
   8  -2   3   11.66    0.63
  -8  -2  -3   10.35    0.58
   8  -2  -4    0.19    0.25
  -8   2  -4    0.04    0.24
   8   2  -4    0.67    0.22
  -8  -2  -4    0.46    0.24
  -8  -3   0    2.14    0.13
   8  -3   0    1.93    0.16
   8   3   0    2.38    0.12
   8  -3   0    2.06    0.19
   8  -3  -1   20.37    0.47
   8  -3  -1   20.83    0.42
   8   3   1   21.19    0.51
   8   3   1   20.90    0.41
   8  -3   1   20.95    0.44
   8   3  -1   21.39    0.36
   8   3  -1   20.60    0.48
   8  -3   1   20.70    0.50
  -8  -3  -1   20.26    0.46
  -8   3  -2   23.03    0.65
   8   3   2   22.66    0.63
   8  -3  -2   21.80    0.64
   8   3  -2   22.38    0.52
   8  -3   2   23.49    0.66
  -8  -3  -2   22.70    0.63
   8  -3  -3   13.56    0.60
  -8   3  -3   12.27    0.65
   8  -3  -3   13.77    0.60
   8  -3   3   12.78    0.67
  -8  -3  -3   12.54    0.54
   8  -3   3   12.52    0.68
   8  -3  -4    6.27    0.41
   8  -3  -4    6.40    0.40
  -8   3  -4    6.50    0.41
  -8  -3  -4    5.38    0.34
  -8  -3  -4    7.11    0.41
   8  -4   0  168.26    1.91
   8   4   0  167.27    1.81
   8   4   0  164.54    2.15
   8  -4   0  165.79    2.04
   8   4   1    5.49    0.32
   8   4   1    5.12    0.25
   8  -4  -1    4.76    0.26
   8  -4  -1    4.84    0.29
   8   4  -1    5.11    0.20
   8  -4   1    4.54    0.31
   8   4  -1    4.78    0.30
   8  -4  -2   19.60    0.62
   8   4   2   18.92    0.59
   8   4  -2   18.99    0.50
   8  -4   2   20.89    0.64
  -8  -4  -2   19.62    0.60
   8  -4  -3    4.38    0.38
   8  -4  -3    4.35    0.41
  -8   4  -3    4.94    0.44
   8  -4   3    4.62    0.46
   8  -4   3    3.71    0.45
  -8   4  -4   11.79    0.43
   8  -4  -4   12.01    0.45
   8  -4  -4   11.21    0.42
  -8  -4  -4   11.35    0.47
   8   5   0   85.16    1.27
   8   5   0   84.34    1.03
   8   5   1   29.62    0.55
   8   5   1   29.33    0.66
   8  -5  -1   29.11    0.61
   8   5  -1   28.92    0.67
   8  -5   1   30.72    0.65
   8   5   2   12.83    0.53
  -8  -5   2   12.71    0.56
   8  -5  -2   13.78    0.54
   8  -5   2   12.41    0.56
   8   5  -2   14.11    0.45
   8  -5  -3   -0.05    0.29
   8  -5  -3   -0.05    0.23
   8  -5   3    0.40    0.32
   8   5  -3   -0.25    0.25
   8  -5  -4    4.99    0.33
  -8  -5  -4    4.42    0.27
   8   6   0    2.52    0.26
   8  -6   0    2.15    0.27
   8   6   1    5.47    0.28
   8   6   1    5.22    0.35
   8  -6   1    4.75    0.33
   8   6  -1    5.26    0.38
  -8  -6   2   36.35    0.93
   8  -6   2   38.98    0.94
   8   6  -2   34.88    0.75
  -8   6  -3    4.29    0.35
   8  -6  -3    3.75    0.39
   8  -6   3    4.09    0.45
   8   6  -3    4.16    0.39
   8  -7   0   44.29    0.95
   8   7   0   44.74    0.90
   8   7   1    4.09    0.34
  -8  -7   1    4.41    0.37
   8   7   1    3.18    0.25
   8   7  -1    3.79    0.35
  -8  -7   2   29.26    0.87
   8  -7   2   28.35    0.86
   8   7  -2   29.52    0.70
   8  -7  -3    5.99    0.43
  -8   7  -3    6.51    0.40
   8  -7   3    7.12    0.53
   8   7  -3    7.69    0.50
   8  -8   0    0.75    0.28
   8   8   0    0.42    0.23
   8   8   1    6.58    0.43
  -8  -8   1    6.92    0.48
   8   8  -1    7.08    0.37
  -8   8  -2   11.72    0.58
  -8  -8   2   10.48    0.61
   8  -8   2   10.91    0.65
   8   8  -2   11.75    0.59
   8   8  -2   11.05    0.64
   8  -8   2   11.03    0.62
  -8   8  -3    8.12    0.51
   8  -8  -3    7.80    0.54
   8  -8   3    7.87    0.61
   8   8  -3    7.84    0.50
   8  -9   0    0.39    0.30
   8   9   0    0.25    0.28
  -8  -9   1   89.07    1.71
  -8   9  -2   35.43    0.93
   8   9  -2   37.92    1.05
   8  -9   2   35.08    0.97
   8   9  -2   35.81    0.96
   8  -9  -3   11.95    0.51
   8  -9   3   12.42    0.60
   8   9  -3   13.25    0.53
   8  10   0    1.39    0.34
   8 -10   0    1.57    0.36
  -8  10  -1    6.51    0.50
  -8 -10   1    6.27    0.49
  -8 -10   1    5.23    0.51
   8  10  -1    6.70    0.50
  -8  10   1    6.16    0.52
   8  10  -1    6.16    0.50
  -8  10  -2    4.37    0.41
   8  10  -2    3.02    0.44
   8 -10   2    3.31    0.40
   8  10  -2    3.39    0.41
   8  10  -3    3.37    0.27
   8  11   0    2.03    0.34
  -8  11   0    1.17    0.37
  -8 -11   0    1.42    0.43
  -8 -11   1    1.07    0.35
  -8  11  -1    0.97    0.31
  -8  11  -1    1.33    0.34
   8  11  -1    0.72    0.31
  -8  11   1    0.83    0.33
  -8 -11  -1    0.79    0.36
   8  11  -1    0.64    0.32
  -8  11  -2    3.56    0.35
   8  11  -2    3.50    0.42
   8 -11   2    3.87    0.38
   8  11  -2    3.71    0.39
  -8  12   0    1.72    0.37
  -8 -12   0    1.40    0.39
   8  12   0    1.82    0.33
  -8  12  -1   12.59    0.59
  -8  12  -1   12.20    0.59
  -8  12   1   12.92    0.62
   8  12  -1   13.04    0.60
   8  12  -1   12.42    0.63
  -8  12  -2    0.74    0.24
   8 -12   2    0.99    0.27
   8  12  -2    0.78    0.25
   8  12  -2    0.93    0.28
  -8  13   0   -0.19    0.30
   8  13   0    0.41    0.26
  -8  13  -1   15.13    0.60
   8  13  -1   13.64    0.54
  -8  13   1   15.77    0.60
   8  13  -1   14.93    0.62
  -8  14   0    2.02    0.27
  -8  14  -1   -0.03    0.20
   8  14  -1    0.00    0.20
   9   0   0   -0.05    0.06
   9   0  -1   -0.03    0.08
   9   0   1   -0.03    0.13
   9   0   1   -0.04    0.12
   9   0  -1   -0.01    0.15
   9   0   2    0.02    0.21
   9   0  -2   -0.06    0.13
   9   0  -2   -0.34    0.19
  -9   0  -2   -0.04    0.22
  -9   0  -3    0.09    0.28
   9   0  -3   -0.13    0.28
   9   0   3    0.12    0.27
  -9   0  -3    0.10    0.31
   9   0  -3    0.09    0.27
   9   0   3   -0.44    0.30
  -9   0  -4   -0.17    0.24
   9   0  -4    0.15    0.23
   9  -1  -1    0.34    0.15
   9   1   1    0.33    0.12
   9  -1  -1    0.36    0.11
   9   1   1    0.55    0.14
   9   1  -1    0.61    0.16
   9  -1   1    0.51    0.14
   9  -1   1    0.40    0.17
   9   1  -1    0.46    0.09
   9  -1  -2   62.98    1.00
   9  -1  -2   63.76    1.13
   9   1   2   63.56    1.14
  -9   1  -2   64.58    1.15
   9   1  -2   61.88    1.10
   9   1  -2   62.81    0.97
  -9  -1  -2   64.57    1.16
   9  -1   2   63.03    1.14
   9  -1  -3   41.65    0.98
   9   1   3   41.16    1.03
  -9   1  -3   41.42    1.03
  -9   1  -3   41.42    1.01
   9  -1  -3   40.64    1.02
   9  -1   3   42.07    1.04
   9   1  -3   41.02    0.98
  -9  -1  -3   41.30    0.98
   9  -1   3   39.72    1.02
   9   1  -3   42.44    1.00
  -9  -1  -3   40.72    1.03
  -9   1  -4    0.19    0.25
   9  -1  -4   -0.55    0.23
   9   1  -4    0.41    0.23
  -9  -1  -4    0.33    0.25
   9  -2   0    0.56    0.16
   9  -2   0    0.36    0.10
   9   2   1   39.83    0.72
   9   2   1   40.44    0.60
   9  -2  -1   40.09    0.60
   9  -2  -1   40.35    0.71
   9   2  -1   40.76    0.55
   9   2  -1   39.17    0.65
   9  -2   1   40.93    0.72
   9  -2   1   39.72    0.64
   9   2   2   12.17    0.49
   9  -2  -2   12.51    0.49
  -9   2  -2   13.03    0.51
   9  -2  -2   11.98    0.41
   9   2  -2   12.67    0.39
   9  -2   2   11.81    0.48
  -9  -2  -2   12.51    0.50
   9   2  -2   12.50    0.45
   9  -2  -3   16.47    0.66
  -9   2  -3   15.42    0.65
   9  -2  -3   17.91    0.75
  -9   2  -3   15.66    0.70
   9  -2  -3   16.82    0.66
  -9  -2  -3   17.04    0.62
  -9  -2  -3   16.61    0.78
   9  -2   3   17.79    0.74
   9  -2   3   17.59    0.67
   9   2  -3   16.68    0.66
   9  -2  -4    2.04    0.27
  -9   2  -4    2.08    0.27
  -9  -2  -4    2.04    0.27
   9   2  -4    1.50    0.24
   9  -3   0   54.54    0.74
   9   3   0   53.65    0.62
   9  -3   0   54.47    0.82
  -9  -3   0   52.52    0.65
   9  -3  -1   41.92    0.74
   9  -3  -1   40.81    0.64
   9   3   1   42.55    0.77
   9   3   1   42.20    0.63
   9   3  -1   41.20    0.57
   9  -3   1   41.52    0.75
   9  -3   1   40.49    0.68
   9   3  -1   40.28    0.73
   9  -3  -2    3.88    0.28
   9   3   2    3.87    0.33
   9  -3  -2    3.33    0.34
  -9   3  -2    3.81    0.35
   9  -3   2    3.82    0.34
  -9  -3  -2    3.63    0.35
   9   3  -2    3.63    0.26
  -9   3  -3    5.31    0.46
   9  -3  -3    5.82    0.45
   9  -3  -3    6.51    0.45
   9  -3   3    5.97    0.49
   9  -3   3    6.06    0.51
  -9   3  -4    1.72    0.25
   9  -3  -4    1.32    0.23
   9  -3  -4    1.24    0.23
  -9  -3  -4    1.50    0.23
  -9  -3  -4    1.35    0.25
   9   4   0    5.51    0.30
   9  -4   0    5.59    0.26
   9  -4   0    5.40    0.26
   9   4   0    5.78    0.18
   9  -4  -1   25.34    0.51
   9   4   1   25.24    0.60
   9   4   1   25.52    0.48
   9  -4  -1   26.11    0.57
   9  -4   1   24.64    0.58
   9   4  -1   24.86    0.43
   9   4  -1   25.75    0.59
   9   4   2    3.18    0.32
  -9   4  -2    2.35    0.30
   9  -4  -2    2.70    0.34
   9  -4   2    3.03    0.34
   9   4  -2    2.91    0.25
  -9  -4  -2    3.19    0.34
   9  -4  -3    0.63    0.31
  -9   4  -3    0.56    0.33
   9  -4  -3    0.85    0.27
   9  -4   3    0.45    0.33
   9  -4   3    1.30    0.34
   9   4  -3    0.58    0.27
   9  -4  -4    6.64    0.35
   9  -4  -4    7.38    0.38
  -9   4  -4    6.81    0.36
  -9  -4  -4    7.09    0.40
   9   5   0  130.62    1.50
   9   5   0  131.36    1.82
   9   5   1   29.15    0.67
   9  -5  -1   29.09    0.62
   9   5   1   29.82    0.55
   9  -5   1   28.75    0.65
   9   5  -1   29.36    0.68
   9  -5  -2    1.26    0.30
  -9  -5   2    0.38    0.25
   9   5   2    0.78    0.26
   9   5  -2    0.68    0.19
   9  -5   2    0.27    0.27
   9  -5  -3    3.43    0.37
   9  -5  -3    3.11    0.34
   9   5  -3    4.42    0.40
   9  -5   3    3.93    0.44
   9  -5  -4    2.02    0.21
  -9  -5  -4    2.05    0.22
   9  -6   0   31.54    0.75
   9   6   0   33.09    0.72
   9   6   1   58.02    1.06
   9   6   1   56.49    0.88
   9   6  -1   57.97    1.09
   9  -6   1   54.15    1.01
   9  -6  -2    1.12    0.28
  -9  -6   2    1.15    0.31
   9  -6   2    0.94    0.31
   9   6  -2    1.18    0.21
   9  -6  -3   30.34    0.84
   9   6  -3   27.99    0.81
   9  -6   3   31.41    0.93
   9   7   0    2.57    0.29
   9  -7   0    3.18    0.32
   9   7   1    6.82    0.41
   9   7   1    6.37    0.33
   9   7  -1    6.46    0.45
  -9  -7   2   20.70    0.74
   9  -7   2   21.56    0.75
   9   7  -2   21.45    0.59
   9  -7  -3   18.17    0.66
  -9   7  -3   17.94    0.60
   9  -7   3   17.08    0.75
   9   7  -3   18.43    0.63
   9   8   0    0.92    0.26
   9  -8   0    0.12    0.27
  -9  -8   1   15.57    0.66
   9   8   1   15.18    0.58
   9   8  -1   15.48    0.48
  -9  -8   2   22.10    0.80
  -9   8  -2   24.03    0.76
   9  -8   2   23.03    0.82
   9  -8   2   23.66    0.78
   9   8  -2   24.06    0.82
   9   8  -2   23.68    0.79
  -9   8  -3    5.61    0.37
   9  -8  -3    4.33    0.36
   9   8  -3    5.08    0.39
   9  -8   3    5.34    0.45
   9   9   0   34.05    0.89
   9  -9   0   32.70    0.91
   9   9   1   11.78    0.57
  -9  -9   1   12.32    0.67
  -9   9  -2    9.87    0.56
   9   9  -2   10.20    0.65
   9   9  -2    9.59    0.61
   9  -9   2    8.70    0.60
   9  -9  -3    1.49    0.24
   9  -9   3    1.44    0.31
   9   9  -3    1.67    0.28
   9  10   0   11.03    0.58
  -9  10   0   12.81    0.63
   9  10   0   10.49    0.60
  -9 -10   1    8.32    0.63
  -9  10  -1    9.01    0.59
   9  10  -1    9.00    0.58
   9  10  -1    9.07    0.59
  -9  10   1    8.00    0.56
  -9  10  -2    9.58    0.61
   9 -10   2    9.87    0.61
   9  10  -2    9.62    0.59
   9  10  -2    9.79    0.64
   9 -10   3    2.92    0.28
   9  10  -3    3.22    0.26
   9  11   0    5.11    0.45
   9  11   0    5.45    0.45
  -9  11   0    6.36    0.50
  -9 -11   0    7.59    0.59
  -9 -11   1    2.37    0.39
  -9  11  -1    2.12    0.36
  -9  11  -1    2.73    0.39
  -9  11   1    2.98    0.39
   9  11  -1    2.75    0.38
   9  11  -1    2.61    0.37
  -9  11  -2    5.33    0.39
   9  11  -2    5.89    0.42
   9  11  -2    4.65    0.44
   9 -11   2    4.97    0.39
   9  12   0   27.36    0.84
  -9  12   0   28.75    0.86
  -9 -12   0   29.17    0.93
  -9  12  -1   10.27    0.57
  -9  12  -1    9.07    0.53
   9  12  -1    9.68    0.54
   9  12  -1    9.56    0.58
  -9  12   1    9.20    0.56
  -9  12  -2    1.01    0.24
   9  12  -2    0.93    0.25
   9  12  -2    1.06    0.27
   9  13   0    0.07    0.25
  -9  13   0   -0.37    0.29
  -9  13  -1    3.34    0.34
  -9  13   1    3.42    0.34
   9  13  -1    2.89    0.34
   9  13  -1    3.10    0.29
  -9  14   0    3.69    0.30
  -9  14  -1    1.71    0.22
   9  14  -1    1.24    0.23
  10   0   0  230.84    2.74
  10   0   0  232.82    2.40
  10   0   1    9.21    0.33
  10   0  -1    9.80    0.24
  10   0   1   10.25    0.29
  10   0  -1   10.00    0.34
  10   0  -2   38.84    0.71
  10   0   2   39.35    0.86
  10   0  -2   38.84    0.83
 -10   0  -2   39.07    0.87
  10   0   3   42.83    1.05
  10   0  -3   41.03    1.00
  10   0   3   41.06    1.03
  10   0  -3   40.22    0.98
 -10   0  -3   41.12    1.05
 -10   0  -3   41.79    0.99
  10   0  -4   10.24    0.46
 -10   0  -4   10.80    0.49
  10   1   1  118.01    1.61
  10   1   1  114.66    1.37
  10  -1  -1  116.99    1.55
  10  -1  -1  115.51    1.37
  10   1  -1  116.19    1.32
  10  -1   1  115.05    1.40
  10  -1   1  114.82    1.59
  10   1  -1  115.32    1.52
  10   1   2   33.61    0.79
  10  -1  -2   32.58    0.66
  10  -1  -2   32.84    0.78
 -10   1  -2   33.71    0.81
  10  -1   2   32.54    0.78
  10   1  -2   33.78    0.64
 -10  -1  -2   33.89    0.81
  10   1  -2   34.27    0.76
 -10   1  -3   12.31    0.62
  10  -1  -3   12.21    0.62
  10   1   3   12.78    0.65
  10  -1   3   12.54    0.67
 -10  -1  -3   12.10    0.60
 -10  -1  -3   11.37    0.70
  10  -1   3   12.75    0.59
  10   1  -3   10.90    0.58
 -10   1  -4    1.73    0.26
  10  -1  -4    2.16    0.26
  10   1  -4    2.14    0.25
 -10  -1  -4    1.78    0.27
  10  -2   0    4.93    0.20
  10  -2   0    4.76    0.27
  10   2   1   16.07    0.43
  10  -2  -1   16.07    0.35
  10  -2  -1   15.97    0.44
  10   2   1   16.63    0.35
  10  -2   1   16.36    0.39
  10   2  -1   16.36    0.29
  10   2  -1   15.49    0.38
  10  -2   1   16.69    0.44
  10  -2  -2   46.84    0.83
  10  -2  -2   45.76    0.95
  10   2   2   47.59    0.97
 -10   2  -2   47.60    0.99
  10  -2   2   46.06    0.96
  10   2  -2   45.84    0.78
 -10  -2  -2   47.25    0.97
  10   2   3    5.01    0.45
  10  -2  -3    4.86    0.40
 -10   2  -3    4.85    0.44
  10  -2  -3    5.33    0.42
 -10  -2  -3    5.22    0.42
  10  -2   3    5.10    0.44
  10  -2   3    4.94    0.48
  10   2  -3    4.98    0.42
  10  -2  -4    0.95    0.23
 -10   2  -4    0.65    0.23
  10   2  -4    0.81    0.20
 -10  -2  -4    0.72    0.22
  10   3   0  121.33    1.31
  10  -3   0  123.80    1.60
  10   3   0  120.91    1.65
  10  -3   0  123.80    1.44
  10   3   1   83.09    1.05
  10   3   1   83.18    1.26
  10  -3  -1   81.61    1.07
  10  -3  -1   82.72    1.21
  10   3  -1   78.95    1.21
  10  -3   1   82.19    1.12
  10  -3   1   81.01    1.23
  10   3  -1   80.88    0.99
 -10   3  -2   10.95    0.52
  10   3   2   12.05    0.50
  10  -3  -2   11.49    0.51
  10  -3  -2   11.27    0.42
  10   3  -2   11.81    0.39
 -10  -3  -2   11.24    0.49
  10  -3   2   11.10    0.51
 -10   3  -3    3.10    0.38
  10  -3  -3    2.66    0.35
  10  -3  -3    2.30    0.35
  10  -3   3    2.69    0.40
  10  -3   3    2.66    0.40
  10   3  -3    2.69    0.34
  10  -3  -4    2.00    0.25
  10  -3  -4    1.46    0.22
 -10   3  -4    2.11    0.24
 -10  -3  -4    2.30    0.26
  10  -4   0    3.08    0.22
  10  -4   0    3.26    0.21
  10   4   0    3.25    0.15
  10   4   0    2.94    0.24
  10  -4  -1   30.22    0.57
  10  -4  -1   30.28    0.64
  10   4   1   29.77    0.54
  10   4   1   29.96    0.67
  10   4  -1   30.11    0.65
  10  -4   1   29.22    0.63
  10   4  -1   30.12    0.48
  10   4   2   11.70    0.53
 -10   4  -2   11.06    0.51
  10  -4  -2   11.07    0.51
  10  -4   2   11.28    0.53
  10   4  -2   11.50    0.40
 -10  -4  -2   11.28    0.49
 -10   4  -3    5.90    0.46
  10  -4  -3    5.87    0.42
  10  -4  -3    6.22    0.45
  10   4  -3    6.35    0.44
  10  -4   3    6.05    0.53
  10  -4   3    5.96    0.49
  10  -4  -4    2.97    0.23
 -10   4  -4    2.72    0.23
  10  -4  -4    2.89    0.24
 -10  -4  -4    3.17    0.26
  10  -5   0  135.03    1.68
  10   5   0  135.74    1.90
  10  -5   0  136.67    1.78
  10   5   0  137.58    1.56
  10   5   1   83.53    1.34
  10  -5  -1   83.19    1.27
  10  -5  -1   82.18    1.17
  10   5   1   83.53    1.13
  10   5  -1   83.48    1.34
  10  -5   1   83.11    1.30
  10   5   2    6.83    0.44
  10  -5  -2    6.23    0.44
  10   5  -2    6.71    0.34
  10  -5   2    6.89    0.51
  10  -5  -3   13.19    0.64
  10  -5  -3   13.46    0.56
  10  -5   3   14.46    0.69
  10   5  -3   13.75    0.60
 -10  -5  -4    3.16    0.23
  10   6   0   25.45    0.64
  10   6   1    9.68    0.35
  10   6   1   10.45    0.46
  10   6  -1   11.09    0.48
  10  -6  -2    3.06    0.35
 -10  -6   2    3.26    0.37
  10   6   2    2.81    0.34
  10   6  -2    3.07    0.27
  10  -6   2    3.23    0.38
  10  -6  -3   16.31    0.66
  10  -6   3   14.45    0.71
  10   6  -3   15.03    0.62
  10   7   0    0.30    0.21
  10   7   1    5.66    0.41
  10   7   1    5.76    0.31
  10   7  -1    6.39    0.45
 -10  -7   2    5.72    0.48
  10  -7   2    6.05    0.47
  10   7  -2    5.44    0.36
  10  -7  -3    3.85    0.37
 -10   7  -3    4.19    0.33
  10   7  -3    4.29    0.37
  10  -7   3    3.92    0.44
  10   8   0    0.13    0.22
 -10  -8   1    2.62    0.37
  10   8   1    2.64    0.33
  10   8  -1    3.02    0.26
 -10   8  -2    1.22    0.30
 -10  -8   2    0.90    0.34
  10  -8   2    0.95    0.34
  10   8  -2    0.53    0.32
  10   8  -2    1.05    0.33
  10  -8   2    1.06    0.33
 -10   8  -3    1.43    0.28
  10  -8  -3    1.31    0.29
  10  -8   3    1.34    0.33
  10   8  -3    1.03    0.29
  10   9   0    0.27    0.28
  10   9   1   18.04    0.66
 -10  -9   1   18.81    0.77
  10   9  -1   19.29    0.55
 -10   9  -2   13.77    0.64
  10  -9   2   12.99    0.66
  10   9  -2   13.62    0.66
  10   9  -2   13.77    0.69
  10  -9  -3   15.03    0.49
  10   9  -3   15.68    0.55
  10  -9   3   15.59    0.60
  10  10   0    0.39    0.31
 -10  10   0   -0.21    0.30
  10  10   0    0.39    0.29
 -10  10  -1   49.09    1.14
 -10 -10   1   48.99    1.22
  10  10  -1   48.69    1.11
 -10  10   1   50.83    1.21
  10  10  -1   49.79    1.22
 -10  10  -2    5.47    0.44
  10  10  -2    6.27    0.49
  10  10  -2    6.29    0.46
  10 -10   2    6.76    0.47
  10 -10   3    7.54    0.38
  10  10  -3    7.63    0.35
  10  11   0    0.15    0.28
 -10  11   0   -0.32    0.31
 -10 -11   0    0.73    0.39
 -10 -11   1    2.41    0.40
 -10  11  -1    1.74    0.34
  10  11  -1    2.26    0.36
 -10  11   1    2.74    0.39
  10  11  -1    2.04    0.35
 -10  11  -2    1.02    0.29
  10  11  -2    1.15    0.34
  10  11  -2    1.37    0.30
  10 -11   2    1.20    0.30
 -10  12   0    1.15    0.34
  10  12   0    0.69    0.30
 -10  12  -1    2.74    0.33
 -10  12  -1    3.12    0.35
  10  12  -1    2.97    0.35
 -10  12   1    2.95    0.36
  10  12  -1    2.57    0.35
 -10  12  -2    8.92    0.43
  10  12  -2    8.56    0.44
  10  12  -2    9.24    0.48
  10  13   0    1.42    0.29
 -10  13   0    1.57    0.34
 -10  13  -1    7.15    0.48
  10  13  -1    7.12    0.41
  10  13  -1    8.00    0.51
 -10  13   1    8.09    0.50
 -10  14   0    0.23    0.22
  11   0   0    0.14    0.15
  11   0   0    0.00    0.06
  11   0   0    0.08    0.06
  11   0   1    0.21    0.16
  11   0  -1   -0.01    0.09
  11   0  -1    0.37    0.17
  11   0   1   -0.01    0.12
  11   0   2    0.12    0.20
  11   0  -2   -0.02    0.22
  11   0  -2   -0.10    0.13
 -11   0  -2    0.17    0.24
  11   0   3   -0.03    0.29
  11   0   3   -0.06    0.31
  11   0  -3    0.42    0.30
 -11   0  -3   -0.15    0.29
  11   0  -4    0.10    0.21
 -11   0  -4   -0.26    0.21
  11   1   0   53.53    0.82
  11  -1   0   54.66    0.67
  11  -1   0   56.56    0.84
  11  -1  -1  136.58    1.60
  11   1   1  137.90    1.60
  11  -1  -1  135.07    1.80
  11   1   1  133.00    1.85
  11   1  -1  136.24    1.77
  11   1  -1  141.16    1.55
  11  -1   1  137.22    1.85
  11  -1   1  139.63    1.63
  11   1   2   11.21    0.49
 -11   1  -2   12.36    0.53
  11  -1  -2   10.98    0.39
  11  -1  -2   10.82    0.49
  11   1  -2   11.30    0.37
  11   1  -2   10.87    0.47
  11  -1   2   11.08    0.49
 -11  -1  -2   10.87    0.51
  11  -1  -3    3.57    0.38
  11   1   3    3.95    0.44
 -11   1  -3    3.47    0.39
  11   1   3    4.08    0.43
  11  -1   3    3.74    0.42
 -11  -1  -3    3.34    0.39
  11   1  -3    4.20    0.45
  11   1  -3    3.54    0.37
  11  -1   3    3.80    0.45
 -11   1  -4    1.21    0.24
  11  -1  -4    1.27    0.24
  11   1  -4    1.24    0.22
 -11  -1  -4    1.01    0.23
  11   2   0  110.74    1.42
  11  -2   0  112.58    1.28
  11  -2   0  107.83    1.46
  11   2   1    6.47    0.33
  11  -2  -1    6.54    0.25
  11   2   1    6.24    0.25
  11  -2  -1    7.09    0.32
  11  -2   1    6.64    0.32
  11   2  -1    6.08    0.28
  11   2  -1    6.59    0.18
  11  -2   1    6.50    0.28
  11   2   2    3.10    0.32
 -11   2  -2    3.20    0.34
  11  -2  -2    2.91    0.35
 -11  -2  -2    3.10    0.35
  11  -2   2    3.33    0.33
  11   2  -2    3.27    0.24
  11  -2  -3    1.88    0.33
  11   2   3    2.16    0.39
  11  -2  -3    2.23    0.33
 -11   2  -3    2.57    0.38
 -11  -2  -3    2.52    0.35
  11   2  -3    2.73    0.36
  11   2  -3    1.95    0.33
  11  -2   3    2.54    0.39
  11  -2   3    1.74    0.39
 -11   2  -4   10.28    0.44
  11  -2  -4    9.06    0.43
 -11  -2  -4    9.30    0.41
  11   2  -4    9.78    0.39
  11  -3   0    3.63    0.22
  11  -3   0    3.64    0.25
  11   3   0    3.34    0.12
  11   3   0    3.78    0.26
  11  -3  -1   85.91    1.11
  11  -3  -1   85.20    1.26
  11   3   1   84.99    1.30
  11   3   1   85.47    1.09
  11   3  -1   85.39    1.02
  11   3  -1   82.68    1.26
  11  -3   1   84.74    1.16
  11  -3   1   84.72    1.27
 -11   3  -2   18.48    0.64
  11  -3  -2   19.24    0.53
  11  -3  -2   18.38    0.64
  11   3   2   18.98    0.63
  11   3  -2   19.65    0.48
 -11  -3  -2   18.40    0.60
  11  -3   2   20.07    0.64
  11  -3  -3    4.75    0.42
 -11   3  -3    6.07    0.47
  11  -3  -3    5.55    0.43
  11  -3   3    6.57    0.49
  11   3  -3    7.91    0.50
  11  -3   3    6.06    0.50
  11  -3  -4   18.02    0.49
 -11   3  -4   17.99    0.49
  11  -3  -4   18.06    0.47
  11  -3   4   18.33    0.55
  11   4   0    5.09    0.17
  11  -4   0    5.15    0.29
  11  -4   0    5.32    0.27
  11   4   0    5.50    0.31
  11   4   1    5.68    0.25
  11   4   1    5.31    0.34
  11  -4  -1    5.20    0.27
  11  -4  -1    5.10    0.32
  11   4  -1    5.13    0.34
  11   4  -1    5.36    0.20
  11  -4   1    4.82    0.31
 -11   4  -2    4.10    0.38
  11  -4  -2    5.39    0.42
  11   4   2    5.89    0.42
  11  -4   2    5.03    0.40
  11   4  -2    5.38    0.30
  11  -4  -3    1.26    0.33
  11  -4  -3    1.17    0.29
 -11   4  -3    1.11    0.34
  11  -4   3    1.12    0.36
  11   4  -3    1.22    0.29
  11  -4  -4   13.12    0.40
  11  -4  -4   13.03    0.39
 -11  -4  -4   12.85    0.44
  11  -5   0   51.52    0.82
  11   5   0   51.43    0.93
  11   5   0   51.35    0.69
  11  -5   0   50.97    0.86
  11  -5  -1   47.61    0.87
  11   5   1   46.86    0.75
  11  -5  -1   46.97    0.80
  11   5   1   48.30    0.93
  11  -5   1   46.43    0.95
  11   5  -1   45.82    0.69
  11   5  -1   45.93    0.92
  11   5   2    8.69    0.49
  11  -5  -2    7.33    0.50
  11   5  -2    8.38    0.36
  11  -5   2    7.94    0.50
 -11   5  -3    5.96    0.45
  11  -5  -3    6.37    0.41
  11  -5  -3    5.91    0.45
  11  -5   3    5.87    0.49
  11   5  -3    6.75    0.48
  11   6   0  105.71    1.63
  11   6   1   -0.05    0.21
  11   6   1    0.52    0.16
  11   6  -1    0.10    0.22
  11  -6  -2    4.37    0.41
  11   6   2    5.81    0.44
 -11  -6   2    4.96    0.43
  11  -6   2    4.57    0.43
  11   6  -2    4.80    0.31
  11  -6  -3   19.45    0.68
  11   6  -3   19.26    0.68
  11  -6   3   17.82    0.75
  11   7   0   17.70    0.59
  11   7   1    1.46    0.28
  11   7   1    1.69    0.21
  11   7  -1    1.82    0.30
  11   7  -1    1.70    0.19
 -11   7  -2    2.21    0.35
 -11  -7   2    2.52    0.38
  11  -7  -2    3.25    0.39
  11  -7   2    2.35    0.38
  11   7  -2    2.52    0.25
  11   7  -2    2.58    0.38
  11  -7   2    2.27    0.35
 -11   7  -3    0.81    0.26
  11  -7  -3    0.88    0.29
  11  -7   3    1.04    0.35
  11   7  -3    1.48    0.29
  11   8   0    6.73    0.44
  11   8   1    5.83    0.44
 -11  -8   1    6.13    0.47
  11   8  -1    5.59    0.44
  11   8  -1    5.75    0.33
 -11  -8   2   31.15    0.91
 -11   8  -2   32.62    0.86
  11   8  -2   31.40    0.93
  11  -8   2   31.13    0.89
  11   8  -2   31.58    0.90
  11  -8   2   30.08    0.86
 -11   8  -3   18.54    0.58
  11  -8  -3   20.14    0.65
  11  -8   3   20.71    0.72
  11   8  -3   18.42    0.63
  11   9   0    6.30    0.46
 -11  -9   1    2.18    0.39
  11   9   1    2.31    0.34
  11   9  -1    2.38    0.26
  11   9  -1    2.41    0.40
 -11   9  -2    0.08    0.29
  11  -9   2   -0.41    0.30
  11   9  -2   -0.03    0.29
  11   9  -2    0.19    0.31
  11  -9  -3    2.82    0.25
  11  -9   3    3.03    0.31
  11   9  -3    2.77    0.28
 -11  10   0   33.61    0.98
  11  10   0   34.73    0.95
  11  10   0   34.92    0.96
 -11  10  -1   22.96    0.79
  11  10   1   21.91    0.74
 -11 -10   1   21.23    0.83
  11  10  -1   23.95    0.77
 -11  10   1   24.59    0.88
  11  10  -1   24.15    0.87
 -11  10  -2    1.45    0.34
  11  10  -2    1.18    0.32
  11 -10   2    1.27    0.34
  11  10  -2    1.44    0.35
  11  11   0    0.52    0.30
 -11  11   0    0.59    0.32
 -11 -11   0    0.68    0.39
 -11  11  -1   12.91    0.63
 -11 -11   1   12.76    0.66
  11  11  -1   12.63    0.59
 -11  11   1   13.14    0.65
  11  11  -1   13.13    0.66
 -11  11  -2    0.49    0.27
  11  11  -2    0.70    0.28
  11  11  -2    0.36    0.30
  11  12   0   25.75    0.81
 -11  12   0   25.36    0.81
 -11  12  -1    0.79    0.30
 -11  12  -1    1.15    0.28
  11  12  -1    0.76    0.30
 -11  12   1    0.71    0.30
  11  12  -1    1.29    0.29
 -11  12  -2    4.96    0.30
  11  12  -2    4.73    0.31
  11  12  -2    4.46    0.33
  11  13   0    0.22    0.25
 -11  13   0    0.14    0.29
 -11  13  -1    0.58    0.26
  11  13  -1    0.20    0.25
 -11  13   1    0.16    0.24
 -11  14   0    5.12    0.31
  12   0   0    0.14    0.13
  12   0   0   -0.07    0.06
  12   0   1   96.17    1.41
  12   0  -1   98.06    1.16
  12   0  -1   95.60    1.36
  12   0   1   98.15    1.21
  12   0  -2    9.45    0.37
  12   0  -2   10.37    0.48
  12   0   2    9.52    0.46
 -12   0  -2    9.22    0.49
  12   0  -3    4.50    0.41
  12   0   3    5.58    0.47
  12   0  -3    4.88    0.42
 -12   0  -3    4.91    0.42
  12   0   3    4.16    0.46
  12   0  -4    2.49    0.26
 -12   0  -4    2.93    0.27
  12   1   0  115.38    1.20
  12   1   0  117.10    1.50
  12  -1   0  113.35    1.29
  12  -1   0  112.41    1.51
  12   1   1   24.56    0.45
  12  -1  -1   23.60    0.55
  12   1   1   24.29    0.57
  12  -1  -1   24.71    0.42
  12  -1   1   24.08    0.55
  12   1  -1   23.20    0.52
  12  -1   1   24.24    0.47
  12   1  -1   24.03    0.37
  12  -1  -2   12.98    0.42
 -12   1  -2   12.60    0.55
  12   1   2   14.00    0.54
  12  -1  -2   12.84    0.53
  12  -1   2   13.39    0.53
 -12  -1  -2   13.67    0.55
  12   1  -2   13.21    0.50
  12   1  -2   13.43    0.40
 -12   1  -3    3.86    0.39
  12   1   3    3.33    0.42
  12  -1  -3    2.92    0.37
  12   1   3    3.13    0.40
  12  -1   3    3.46    0.43
  12  -1   3    3.08    0.40
  12   1  -3    2.78    0.37
  12   1  -3    3.69    0.38
 -12  -1  -3    3.46    0.39
 -12   1  -4    6.60    0.40
  12  -1  -4    7.29    0.41
 -12  -1  -4    7.39    0.40
  12   1  -4    6.72    0.38
  12   2   0  215.62    2.60
  12  -2   0  215.73    2.37
  12  -2   0  220.63    2.66
  12   2   0  223.10    2.23
  12   2   0  209.87    2.70
  12   2   1   23.66    0.43
  12  -2  -1   23.56    0.55
  12   2   1   22.01    0.56
  12  -2  -1   23.25    0.44
  12   2  -1   22.76    0.49
  12   2  -1   22.77    0.36
  12  -2   1   22.69    0.48
  12  -2   1   22.15    0.54
  12  -2  -2   29.54    0.64
  12   2   2   28.79    0.77
 -12   2  -2   29.65    0.79
  12  -2  -2   29.70    0.76
  12   2  -2   29.30    0.60
  12  -2   2   29.15    0.77
 -12  -2  -2   28.24    0.76
  12  -2  -3    2.38    0.36
 -12   2  -3    2.91    0.40
  12  -2  -3    2.64    0.35
  12   2   3    2.86    0.40
  12   2   3    3.20    0.39
 -12  -2  -3    2.65    0.36
  12   2  -3    2.82    0.35
  12  -2   3    2.43    0.40
  12   2  -3    2.54    0.36
  12  -2   3    2.96    0.39
  12  -2  -4   13.22    0.45
 -12   2  -4   12.58    0.44
 -12  -2  -4   12.17    0.42
  12   3   0   95.11    1.38
  12   3   0   96.46    1.05
  12  -3   0   95.44    1.19
  12  -3   0   97.09    1.36
  12  -3  -1   25.05    0.59
  12  -3  -1   25.46    0.49
  12   3   1   25.01    0.47
  12   3   1   25.05    0.60
  12   3  -1   25.10    0.39
  12  -3   1   25.34    0.59
  12  -3   1   25.08    0.53
  12   3   2    4.04    0.30
  12  -3  -2    4.65    0.39
  12   3   2    4.61    0.39
  12  -3  -2    4.33    0.30
 -12   3  -2    4.72    0.40
  12  -3   2    4.87    0.39
 -12  -3  -2    5.28    0.40
  12  -3  -3   10.42    0.58
 -12   3  -3   11.25    0.58
  12  -3  -3   10.53    0.55
  12  -3   3   10.84    0.63
  12   3  -3   10.23    0.56
 -12   3  -4    6.50    0.35
  12  -3  -4    5.95    0.34
  12  -4   0    0.15    0.14
  12   4   0   -0.07    0.16
  12   4   0   -0.04    0.08
  12  -4   0    0.16    0.16
  12  -4  -1   32.92    0.62
  12   4   1   32.98    0.58
  12  -4  -1   33.05    0.71
  12   4   1   32.81    0.71
  12   4  -1   32.94    0.72
  12  -4   1   33.93    0.70
  12   4  -1   32.41    0.50
  12   4   2    7.50    0.47
  12  -4  -2    7.06    0.47
 -12   4  -2    6.56    0.45
  12   4   2    6.58    0.40
  12  -4   2    7.63    0.47
  12   4  -2    6.71    0.33
  12  -4  -3    2.73    0.36
  12  -4  -3    2.63    0.34
 -12   4  -3    3.30    0.38
  12  -4   3    3.33    0.41
  12   4  -3    2.75    0.36
 -12  -4  -4    1.80    0.21
  12  -5   0   15.73    0.45
  12  -5   0   15.45    0.42
  12   5   0   15.77    0.32
  12   5   0   14.66    0.48
  12  -5  -1    0.47    0.20
  12   5   1    0.67    0.23
  12  -5  -1    0.49    0.16
  12   5   1    0.51    0.15
  12   5  -1    0.54    0.12
  12   5  -1    0.61    0.20
  12   5   2   28.29    0.81
  12  -5  -2   28.13    0.78
  12  -5   2   28.86    0.81
  12   5  -2   27.27    0.61
  12  -5  -3   25.65    0.78
  12  -5  -3   25.82    0.73
 -12   5  -3   26.52    0.77
  12  -5   3   24.92    0.85
  12   5  -3   24.35    0.74
  12   6   0    9.45    0.44
  12   6   1    9.84    0.35
  12   6   1    8.92    0.46
  12   6  -1   10.21    0.48
  12   6  -1    9.16    0.30
  12   6   2    1.91    0.33
  12  -6  -2    1.92    0.33
  12   6  -2    2.20    0.24
  12  -6   2    2.03    0.35
  12  -6  -3   17.60    0.66
  12   6  -3   18.29    0.64
  12  -6   3   17.93    0.75
  12   7   0    7.36    0.44
  12   7   1   20.88    0.52
  12   7   1   20.94    0.69
  12   7  -1   21.37    0.49
  12   7  -1   22.46    0.70
 -12  -7   2    1.13    0.34
  12  -7  -2    0.57    0.31
  12   7   2    1.15    0.29
  12  -7   2    0.97    0.32
  12   7  -2    1.23    0.33
  12  -7   2    0.83    0.34
  12  -7  -3    3.04    0.34
  12   7  -3    3.49    0.36
  12  -7   3    3.62    0.41
  12   8   0    3.21    0.34
 -12  -8   1    5.84    0.47
  12   8   1    5.45    0.45
  12   8  -1    6.32    0.33
  12   8  -1    5.31    0.44
 -12   8  -2    2.24    0.35
  12  -8  -2    1.45    0.31
 -12  -8   2    1.44    0.36
  12   8  -2    2.57    0.38
  12   8  -2    2.26    0.37
  12  -8   2    2.15    0.37
 -12   8  -3   12.48    0.49
  12  -8  -3   12.74    0.53
  12   8  -3   12.76    0.53
  12  -8   3   12.79    0.60
  12   9   0    4.98    0.43
 -12   9  -1   30.77    0.92
  12   9   1   28.95    0.85
  12   9   1   29.14    0.86
 -12  -9   1   29.50    0.92
  12   9  -1   29.18    0.84
  12   9  -1   30.05    0.91
 -12   9  -2    2.18    0.35
  12   9  -2    1.81    0.35
  12  -9   2    2.03    0.36
  12   9  -2    2.24    0.36
  12  -9  -3    8.83    0.39
  12  -9   3    8.98    0.46
  12   9  -3    9.16    0.42
 -12  10   0    6.40    0.48
  12  10   0    5.72    0.47
  12  10   0    6.83    0.51
 -12  10  -1    0.89    0.33
 -12 -10   1    1.18    0.37
  12  10   1    1.60    0.31
  12  10  -1    1.40    0.34
  12  10  -1    1.08    0.36
 -12  10   1    1.10    0.39
 -12  10  -2   12.61    0.58
 -12  10   2   12.51    0.66
  12  10  -2   14.09    0.67
  12  10  -2   13.22    0.62
 -12  11   0    2.74    0.39
 -12 -11   0    2.50    0.44
  12  11   0    2.32    0.37
  12  11   1    4.98    0.42
 -12  11  -1    4.66    0.42
  12  11  -1    4.88    0.42
  12  11  -1    4.56    0.43
 -12  11   1    4.80    0.45
 -12  11  -2    5.05    0.36
  12  11  -2    5.46    0.39
  12  11  -2    4.58    0.40
  12  12   0    8.24    0.56
 -12  12   0    7.42    0.54
 -12  12  -1    0.44    0.26
 -12  12  -1   -0.06    0.27
 -12  12   1   -0.03    0.28
  12  12  -1    0.00    0.27
 -12  12  -2    1.56    0.23
  12  12  -2    1.53    0.24
  12  12  -2    1.78    0.23
  12  13   0    4.64    0.35
 -12  13   0    4.22    0.37
 -12  13  -1   18.32    0.56
 -12  13  -1   18.93    0.51
 -12  13   1   18.22    0.58
 -12  14   0    0.00    0.19
  13   0   0    0.01    0.07
  13   0   0   -0.10    0.15
  13   0  -1   -0.07    0.17
  13   0   1   -0.08    0.14
  13   0   1    0.03    0.12
  13   0  -1   -0.06    0.09
  13   0  -2   -0.15    0.15
  13   0   2   -0.32    0.21
  13   0  -2   -0.09    0.23
 -13   0  -2    0.28    0.26
 -13   0  -3   -0.44    0.26
  13   0   3    0.10    0.32
  13   0   3    0.37    0.32
  13   0  -3    0.04    0.28
  13   0  -3   -0.18    0.25
  13   0  -4    0.12    0.18
 -13   0  -4    0.15    0.20
  13  -1   0   11.92    0.25
  13   1   0   11.74    0.18
  13  -1   0   11.28    0.38
  13   1   0   12.02    0.36
  13   1   1    4.43    0.32
  13   1   1    4.95    0.23
  13  -1  -1    5.20    0.32
  13   1  -1    4.99    0.17
  13  -1   1    5.13    0.26
  13  -1   1    4.80    0.31
  13   1  -1    4.85    0.29
  13   1   2    6.50    0.44
  13  -1  -2    6.47    0.34
 -13   1  -2    6.38    0.45
  13  -1  -2    6.41    0.45
  13   1  -2    6.89    0.44
  13  -1   2    6.15    0.43
 -13  -1  -2    7.04    0.46
  13   1  -2    6.55    0.31
  13   1   3    5.27    0.47
  13   1   3    4.44    0.44
 -13   1  -3    3.30    0.40
  13  -1  -3    5.36    0.41
  13  -1  -3    3.84    0.40
  13   1  -3    3.86    0.39
  13  -1   3    4.15    0.44
  13   1  -3    4.49    0.40
  13  -1   3    3.09    0.42
 -13  -1  -3    3.27    0.38
 -13   1  -4    5.66    0.38
  13  -1  -4    4.87    0.28
 -13  -1  -4    4.45    0.27
  13   1  -4    5.59    0.33
  13   2   0   21.18    0.49
  13  -2   0   22.53    0.53
  13   2   0   22.65    0.28
  13  -2   0   22.15    0.40
  13   2   0   21.80    0.48
  13   2   1   12.71    0.32
  13  -2  -1   11.73    0.32
  13  -2  -1   11.88    0.41
  13   2   1   12.22    0.44
  13  -2   1   11.44    0.41
  13   2  -1   11.79    0.38
  13  -2   1   12.24    0.36
  13   2  -1   11.81    0.24
  13  -2  -2    1.02    0.20
 -13   2  -2    0.60    0.29
  13  -2  -2    1.10    0.29
  13   2   2    1.20    0.28
  13   2   2    0.77    0.21
  13   2  -2    0.99    0.17
 -13  -2  -2    0.72    0.28
  13  -2   2    0.73    0.26
  13   2   3   15.00    0.66
  13  -2  -3   15.11    0.60
  13  -2  -3   14.07    0.62
 -13   2  -3   14.78    0.68
  13  -2   3   14.88    0.77
  13   2  -3   15.19    0.61
  13   2  -3   14.64    0.63
  13  -2   3   14.72    0.67
 -13  -2  -3   15.45    0.64
 -13   2  -4    1.43    0.22
  13  -2  -4    1.65    0.22
 -13  -2  -4    1.55    0.20
  13  -3   0   29.97    0.52
  13   3   0   27.64    0.61
  13  -3   0   29.74    0.62
  13   3   0   29.32    0.38
  13   3   1   10.91    0.43
  13   3   1   11.99    0.32
  13  -3  -1   11.89    0.44
  13  -3  -1   11.93    0.34
  13  -3   1   12.04    0.39
  13  -3   1   11.57    0.43
  13   3  -1   11.23    0.24
  13   3   2    1.52    0.24
  13   3   2    1.53    0.30
 -13   3  -2    1.34    0.30
  13  -3  -2    1.78    0.31
  13  -3  -2    0.88    0.20
  13  -3   2    1.37    0.30
  13   3  -2    1.55    0.19
 -13  -3  -2    0.95    0.29
  13  -3  -3   22.01    0.70
 -13   3  -3   20.82    0.74
  13  -3  -3   20.72    0.71
  13   3   3   20.61    0.74
  13  -3   3   20.62    0.78
  13   3  -3   19.75    0.72
 -13   3  -4    5.84    0.32
  13  -3  -4    6.56    0.33
  13  -4   0    0.98    0.16
  13   4   0    0.75    0.19
  13  -4   0    0.80    0.20
  13   4   0    0.89    0.09
  13  -4  -1   14.15    0.47
  13  -4  -1   14.46    0.40
  13   4   1   14.08    0.48
  13   4  -1   14.21    0.30
  13   4  -1   14.31    0.47
  13  -4   1   14.06    0.43
  13  -4  -2    5.80    0.44
  13   4   2    5.37    0.42
 -13   4  -2    5.15    0.43
  13  -4  -2    4.86    0.33
  13   4   2    4.31    0.32
  13  -4   2    6.05    0.44
  13   4  -2    5.51    0.30
 -13   4  -3    0.99    0.33
  13  -4  -3    0.87    0.31
  13  -4  -3    1.53    0.29
  13  -4   3    0.82    0.34
  13   4  -3    1.37    0.31
  13  -5   0    2.40    0.22
  13  -5   0    2.88    0.27
  13   5   0    2.35    0.27
  13   5   0    2.49    0.16
  13  -5  -1    2.47    0.23
  13  -5  -1    3.08    0.30
  13   5   1    3.46    0.32
  13   5   1    2.87    0.22
  13   5  -1    2.76    0.18
  13   5  -1    2.78    0.29
  13   5   2   18.02    0.66
  13  -5  -2   18.10    0.67
  13   5   2   17.62    0.55
  13   5  -2   17.85    0.47
  13  -5   2   17.55    0.66
  13  -5  -3   22.82    0.73
 -13   5  -3   21.43    0.71
  13  -5  -3   21.59    0.67
  13   5  -3   20.82    0.69
  13  -5   3   22.25    0.78
  13   6   0   15.80    0.55
  13  -6  -1    7.65    0.39
  13   6   1    7.55    0.32
  13   6   1    7.49    0.45
  13   6  -1    7.92    0.28
  13   6  -1    8.27    0.45
  13   6   2    3.47    0.38
  13  -6  -2    2.59    0.36
  13  -6   2    2.31    0.36
  13   6  -2    2.80    0.24
  13  -6  -3    1.44    0.31
  13  -6   3    1.69    0.37
  13   6  -3    2.03    0.31
  13   7   0    2.92    0.33
  13   7   1    7.88    0.50
  13   7   1    7.37    0.34
  13   7  -1    7.39    0.31
  13   7  -1    7.91    0.50
  13   7   2   25.66    0.79
  13  -7  -2   27.62    0.77
  13   7   2   25.82    0.81
  13  -7   2   27.05    0.82
  13   7  -2   26.22    0.80
  13  -7   2   26.44    0.85
  13  -7  -3    5.82    0.40
  13  -7   3    7.32    0.55
  13   7  -3    6.30    0.42
  13   8   0    0.41    0.26
  13   8   1   20.07    0.70
  13   8  -1   19.34    0.50
  13   8  -1   20.28    0.71
 -13   8  -2    9.62    0.59
  13  -8  -2    9.98    0.56
  13   8  -2    9.46    0.59
  13  -8   2    9.83    0.60
 -13   8  -3    4.51    0.30
  13  -8  -3    4.06    0.32
  13   8  -3    4.67    0.35
  13  -8   3    4.35    0.35
  13   9   0    1.20    0.31
  13   9   1    1.94    0.33
  13   9   1    1.59    0.33
  13   9  -1    2.14    0.36
  13   9  -1    2.03    0.37
 -13   9  -2    9.24    0.55
  13   9  -2    8.78    0.56
  13   9  -2    8.38    0.56
  13  -9   2    7.95    0.60
  13  -9  -3    4.03    0.26
  13   9  -3    4.26    0.29
  13  -9   3    4.43    0.31
  13  10   0    1.33    0.34
  13  10   0    0.51    0.31
 -13  10  -1    2.34    0.35
 -13 -10   1    2.31    0.41
  13  10   1    3.11    0.37
  13  10  -1    1.96    0.39
  13  10  -1    2.60    0.41
 -13  10   1    1.87    0.42
 -13  10  -2   11.48    0.58
 -13  10   2   10.31    0.60
  13  10  -2   10.13    0.60
  13  10  -2   10.16    0.58
 -13 -11   0   -0.22    0.34
 -13  11   0    0.53    0.30
  13  11   0   -0.42    0.26
  13  11   1    1.25    0.29
 -13  11  -1    1.08    0.30
 -13  11   1    1.33    0.36
  13  11  -1    1.57    0.34
 -13  11  -2    1.29    0.27
  13  11  -2    1.52    0.28
  13  11  -2    1.43    0.31
 -13  11   2    1.45    0.27
  13  12   0   -0.19    0.27
 -13  12   0    0.45    0.30
 -13  12  -1    0.53    0.28
 -13  12  -1   -0.17    0.24
 -13  12   1    0.02    0.27
  13  12  -1    0.06    0.26
 -13  12  -2    7.09    0.37
  13  12  -2    6.84    0.34
  13  13   0    1.92    0.29
 -13  13   0    1.57    0.31
 -13  13  -1    0.45    0.20
 -13  13  -1    0.51    0.21
 -13  13   1    0.06    0.23
  13  13  -1    0.41    0.23
  14   0   0  281.61    3.39
  14   0   1   70.74    1.15
  14   0  -1   70.72    0.90
  14   0   1   71.96    0.97
  14   0  -1   68.70    1.10
  14   0  -2   34.85    0.68
  14   0  -2   32.92    0.81
 -14   0  -2   34.65    0.88
  14   0   2   33.13    0.86
  14   0   3    0.69    0.33
  14   0  -3    1.57    0.33
 -14   0  -3    1.12    0.31
  14   0  -3    1.90    0.33
 -14   0  -4    2.57    0.23
  14   0  -4    2.23    0.22
  14   1   0   50.63    0.58
  14  -1   0   50.95    0.66
  14  -1   0   49.45    0.84
  14   1   0   50.07    0.83
  14  -1  -1    5.69    0.22
  14  -1  -1    5.75    0.33
  14   1   1    5.92    0.34
  14   1   1    5.66    0.25
  14  -1   1    5.78    0.27
  14   1  -1    5.55    0.18
  14   1  -1    5.60    0.31
  14  -1   1    6.03    0.34
  14  -1  -2   -0.30    0.24
  14   1   2    0.15    0.18
 -14   1  -2    0.27    0.26
  14   1   2    0.17    0.24
  14  -1   2    0.11    0.25
 -14  -1  -2   -0.11    0.26
  14   1  -2   -0.32    0.23
  14   1  -2   -0.02    0.14
  14  -1  -3    6.78    0.46
  14  -1  -3    7.34    0.48
  14   1   3    6.65    0.50
 -14   1  -3    6.47    0.47
 -14  -1  -3    6.80    0.47
  14   1  -3    7.14    0.45
  14  -1   3    5.63    0.48
  14   1  -3    7.66    0.51
  14  -1  -4    0.29    0.18
 -14   1  -4    0.54    0.20
 -14  -1  -4    0.27    0.18
  14   1  -4    0.36    0.17
  14  -2   0   21.67    0.53
  14   2   0   21.17    0.51
  14   2   0   22.47    0.28
  14  -2   0   21.59    0.40
  14   2   0   22.06    0.48
  14   2   1  130.59    1.57
  14  -2  -1  133.41    1.84
  14  -2  -1  132.21    1.58
  14   2   1  132.62    1.89
  14  -2   1  130.68    1.85
  14   2  -1  133.46    1.49
  14  -2   1  131.55    1.64
  14   2   2    8.09    0.40
  14  -2  -2    9.10    0.40
  14  -2  -2    9.11    0.50
  14   2   2    9.01    0.51
  14  -2   2    9.33    0.50
  14   2  -2    8.98    0.33
 -14  -2  -2    9.05    0.53
  14   2   3    2.35    0.37
  14  -2  -3    2.51    0.35
  14  -2  -3    3.54    0.37
  14  -2  -3    2.74    0.36
 -14   2  -3    1.81    0.36
  14   2  -3    3.21    0.39
 -14  -2  -3    3.00    0.36
  14   2  -3    2.74    0.38
  14  -2   3    3.22    0.41
  14  -2  -4    0.90    0.19
 -14   2  -4    1.05    0.20
  14  -3   0   25.14    0.58
  14   3   0   24.26    0.57
  14   3   0   25.12    0.34
  14  -3   0   25.23    0.48
  14   3   1   48.43    0.73
  14  -3  -1   49.12    0.77
  14   3   1   48.83    0.93
  14  -3  -1   48.98    0.91
  14  -3   1   48.26    0.89
  14   3  -1   48.66    0.64
  14  -3   1   47.79    0.81
 -14   3  -2   20.05    0.68
  14   3   2   19.54    0.57
  14   3   2   18.35    0.66
  14  -3  -2   20.09    0.56
  14  -3  -2   19.70    0.67
  14   3  -2   19.09    0.47
  14  -3   2   18.97    0.68
 -14  -3  -2   19.14    0.67
  14   3   3    2.41    0.37
 -14   3  -3    2.51    0.38
  14  -3  -3    2.04    0.34
  14  -3  -3    2.67    0.33
  14  -3  -3    2.43    0.34
  14   3  -3    2.09    0.35
  14  -3   3    1.80    0.37
  14   4   0    0.71    0.09
  14  -4   0    0.85    0.17
  14   4   0    0.69    0.19
  14  -4   0    0.84    0.19
  14   4   1   15.91    0.40
  14   4   1   15.76    0.52
  14  -4  -1   15.49    0.43
  14  -4  -1   15.66    0.51
  14  -4   1   15.76    0.46
  14   4  -1   15.65    0.50
  14   4  -1   15.53    0.31
  14   4   2   55.32    1.19
 -14   4  -2   56.95    1.16
  14  -4  -2   55.95    1.01
  14   4   2   55.96    1.01
  14  -4  -2   58.89    1.17
  14  -4   2   57.03    1.17
  14   4  -2   57.63    0.91
  14  -4  -3   20.42    0.72
  14  -4  -3   21.82    0.68
 -14   4  -3   21.02    0.73
  14  -4   3   21.40    0.78
  14   4  -3   21.65    0.73
  14  -5   0   60.20    1.03
  14   5   0   61.00    0.78
  14   5   0   61.17    1.10
  14  -5   0   60.66    0.95
  14   5   1   43.66    0.93
  14  -5  -1   42.25    0.87
  14   5   1   42.41    0.72
  14  -5  -1   43.20    0.78
  14   5  -1   42.70    0.91
  14   5  -1   42.62    0.63
  14   5   2    9.19    0.43
  14   5   2    9.56    0.54
  14  -5  -2    9.17    0.53
  14  -5   2   10.57    0.59
  14   5  -2    9.77    0.36
  14  -5  -3    2.50    0.35
  14  -5  -3    3.39    0.32
 -14   5  -3    3.59    0.37
  14  -5   3    2.81    0.40
  14   5  -3    3.58    0.37
  14   6   0   -0.04    0.20
  14  -6  -1    4.37    0.35
  14   6   1    4.63    0.28
  14   6   1    4.71    0.39
  14   6  -1    4.11    0.36
  14   6  -1    4.49    0.23
  14   6   2   40.80    1.02
  14  -6  -2   42.56    1.02
  14   6   2   41.03    1.01
  14  -6  -2   40.47    0.97
  14   6   2   40.64    0.85
  14  -6  -2   42.47    0.99
  14   6  -2   42.77    0.76
  14  -6   2   39.89    1.04
  14   6  -2   40.62    1.02
  14  -6   2   41.14    1.00
  14  -6  -3    9.11    0.53
  14  -6  -3    7.82    0.53
  14  -6   3    7.63    0.50
  14   6  -3    8.88    0.50
  14   7   0    5.98    0.44
  14   7   1    2.88    0.24
  14   7   1    2.60    0.35
  14   7  -1    2.91    0.21
  14   7  -1    2.36    0.34
  14   7   2   42.31    1.02
  14   7   2   43.39    1.06
  14  -7  -2   42.73    0.98
  14   7  -2   44.22    1.06
  14  -7   2   44.39    1.10
  14  -7  -3    4.54    0.35
  14   7  -3    5.14    0.38
  14  -7   3    5.34    0.41
  14   8   0    0.15    0.24
  14   8   1    1.17    0.32
  14   8  -1    1.23    0.18
  14   8  -1    1.05    0.31
  14  -8  -2   10.51    0.55
  14   8   2   10.18    0.55
 -14   8  -2   10.69    0.61
  14   8  -2    9.39    0.59
  14  -8   2    9.41    0.61
  14  -8  -3    0.93    0.24
  14  -8   3    1.24    0.28
  14   8  -3    1.23    0.25
  14   9   0    9.31    0.58
 -14   9   0    8.97    0.63
  14   9   0   10.30    0.56
  14   9   1   14.88    0.65
  14   9   1   14.06    0.65
  14   9  -1   14.75    0.70
 -14   9  -2    2.12    0.33
  14   9  -2    1.62    0.34
  14   9  -2    1.51    0.34
  14   9  -3    9.54    0.39
  14  -9   3    8.58    0.40
  14  10   0   14.76    0.65
  14  10   0   13.95    0.68
 -14  10   0   14.48    0.68
  14  10   1    9.76    0.56
  14  10  -1    8.97    0.62
 -14  10   1   10.23    0.68
 -14  10  -2   20.25    0.68
 -14  10   2   20.17    0.72
  14  10  -2   21.25    0.69
  14  10  -2   21.11    0.73
 -14  11   0    2.31    0.36
  14  11   0    2.40    0.36
 -14 -11   0    2.06    0.41
 -14  11  -1    2.59    0.33
  14  11   1    2.90    0.35
 -14  11   1    2.58    0.39
  14  11  -1    2.32    0.35
 -14  11  -2    0.18    0.24
  14  11  -2    0.13    0.26
 -14  11   2    0.29    0.23
  14  11  -2    0.27    0.24
 -14  12   0    4.85    0.41
  14  12   0    3.97    0.39
  14  12   1    2.57    0.31
 -14  12  -1    2.44    0.29
 -14  12  -1    1.97    0.30
  14  12  -1    1.49    0.30
 -14  12   1    2.31    0.32
 -14  12  -2    4.02    0.24
  14  13   0   16.01    0.55
 -14  13  -1    0.83    0.20
 -14  13  -1    0.63    0.19
 -14  13   1    0.68    0.23
  14  13  -1    0.51    0.23
  15   0   0   -0.06    0.14
  15   0   0   -0.04    0.07
  15   0  -1    0.07    0.09
  15   0   1   -0.08    0.17
  15   0  -1   -0.17    0.18
  15   0   1   -0.02    0.12
 -15   0  -2   -0.05    0.26
  15   0  -2    0.32    0.24
  15   0   2   -0.17    0.24
  15   0  -2    0.01    0.15
  15   0  -3    0.12    0.28
 -15   0  -3    0.41    0.29
  15   0  -3   -0.37    0.25
  15   0   3    0.30    0.31
  15   0  -4    0.17    0.19
 -15   0  -4    0.26    0.17
  15   1   0  136.04    1.80
  15  -1   0  133.84    1.82
  15  -1   0  134.41    1.53
  15   1   0  136.82    1.45
  15  -1  -1   11.18    0.43
  15   1   1   11.42    0.43
  15   1   1   10.60    0.32
  15  -1  -1   11.23    0.29
  15   1  -1   10.61    0.24
  15  -1   1   11.53    0.43
  15  -1   1   11.08    0.35
  15   1  -1   10.23    0.39
  15  -1  -2    4.42    0.29
  15   1   2    4.39    0.39
  15   1   2    4.47    0.32
  15  -1  -2    5.03    0.42
  15   1  -2    4.37    0.38
 -15  -1  -2    4.12    0.41
  15  -1   2    4.19    0.40
  15   1  -2    4.32    0.27
 -15   1  -3   36.26    0.91
  15  -1  -3   36.71    0.94
  15  -1  -3   37.29    0.89
  15   1   3   36.78    0.98
  15   1  -3   35.49    0.93
  15   1  -3   36.36    0.87
 -15  -1  -3   36.22    0.89
  15  -1   3   36.50    0.99
  15  -1  -4    3.22    0.23
 -15   1  -4    3.10    0.22
  15   2   0   17.60    0.46
  15   2   0   17.77    0.46
  15  -2   0   18.20    0.37
  15  -2   0   18.55    0.50
  15   2   0   18.26    0.25
  15  -2  -1   28.38    0.51
  15   2   1   27.35    0.67
  15  -2  -1   28.60    0.66
  15   2   1   28.18    0.51
  15   2  -1   28.83    0.41
  15  -2   1   28.76    0.65
  15  -2   1   28.76    0.57
  15  -2  -2    9.09    0.40
  15   2   2    9.19    0.42
  15  -2  -2    9.49    0.54
  15   2   2    9.90    0.53
  15  -2   2    8.69    0.53
  15   2  -2    9.46    0.34
 -15  -2  -2    9.59    0.52
 -15   2  -3    4.93    0.44
  15  -2  -3    5.68    0.43
  15  -2  -3    4.48    0.40
  15   2   3    5.04    0.45
  15  -2  -3    5.15    0.43
  15   2  -3    5.22    0.44
  15  -2   3    4.24    0.44
 -15  -2  -3    5.34    0.43
  15  -2  -4    5.86    0.34
  15   3   0    8.64    0.17
  15  -3   0    9.34    0.31
  15   3   0    9.06    0.37
  15  -3   0    8.68    0.38
  15   3   1   17.22    0.55
  15  -3  -1   16.82    0.42
  15  -3  -1   16.91    0.53
  15   3   1   16.85    0.39
  15   3  -1   17.49    0.30
  15  -3   1   16.46    0.45
  15   3   2   14.32    0.50
  15  -3  -2   14.89    0.60
  15  -3  -2   14.46    0.48
  15   3   2   15.58    0.63
  15   3  -2   14.40    0.41
 -15  -3  -2   14.92    0.62
  15  -3   2   14.22    0.60
 -15   3  -3   12.34    0.61
  15   3   3   11.91    0.63
  15  -3  -3   12.05    0.56
  15  -3  -3   10.80    0.57
  15  -3  -3   11.67    0.57
  15   3  -3   12.54    0.60
  15  -3   3   11.49    0.64
  15   4   0    5.78    0.17
  15  -4   0    5.64    0.29
  15  -4   0    5.63    0.34
  15   4   0    5.60    0.35
  15  -4  -1   14.44    0.43
  15   4   1   15.06    0.39
  15  -4  -1   14.32    0.51
  15   4   1   15.34    0.53
  15  -4   1   14.87    0.46
  15   4  -1   14.81    0.29
  15   4   2    3.30    0.30
 -15   4  -2    4.20    0.41
  15   4   2    4.17    0.42
  15  -4  -2    3.54    0.39
  15  -4  -2    3.50    0.30
  15  -4   2    3.89    0.40
  15   4  -2    4.14    0.27
  15   4   3    6.07    0.49
 -15   4  -3    5.10    0.43
  15  -4  -3    5.55    0.42
  15  -4  -3    5.17    0.40
  15  -4  -3    5.03    0.39
  15  -4   3    6.31    0.49
  15   4  -3    6.26    0.46
  15  -5   0    3.75    0.31
  15   5   0    3.46    0.17
  15   5   0    3.21    0.29
  15  -5   0    3.28    0.26
  15   5   1   28.41    0.56
  15   5   1   29.57    0.76
  15  -5  -1   28.28    0.63
  15  -5  -1   28.05    0.71
  15   5  -1   28.44    0.48
  15   5  -1   29.78    0.75
  15   5   2    5.09    0.35
  15   5   2    5.73    0.46
  15  -5  -2    6.14    0.47
  15  -5   2    6.84    0.49
  15   5  -2    5.51    0.29
  15  -5  -3    1.74    0.33
  15  -5  -3    1.52    0.28
 -15   5  -3    2.24    0.33
  15   5  -3    1.63    0.31
  15  -5   3    2.08    0.37
  15   6   0    5.38    0.40
  15   6   1   50.63    1.07
  15   6   1   49.12    0.82
  15  -6  -1   48.92    0.99
  15   6  -1   51.08    1.06
  15   6  -1   49.48    0.74
  15   6   2   81.36    1.59
  15  -6  -2   84.98    1.57
  15  -6  -2   87.17    1.47
  15  -6  -2   85.70    1.53
  15   6   2   87.69    1.58
  15  -6   2   83.42    1.58
  15   6  -2   85.05    1.55
  15  -6   2   86.99    1.55
  15  -6  -3    9.25    0.49
  15  -6  -3   10.17    0.55
  15  -6   3    8.72    0.59
  15   6  -3    9.59    0.52
  15   7   0    1.92    0.32
  15   7   1    7.44    0.34
  15   7   1    7.94    0.53
  15   7  -1    7.85    0.51
  15   7  -1    7.23    0.29
  15   7   2    0.82    0.30
  15   7   2    1.05    0.31
  15  -7  -2    1.32    0.29
  15   7  -2    1.44    0.34
  15  -7   2    1.05    0.34
  15  -7  -3    0.73    0.26
  15   7  -3    0.81    0.27
  15  -7   3    0.23    0.28
  15   8   0   10.33    0.53
  15   8   1    9.01    0.54
  15   8   1    8.60    0.54
  15   8  -1    8.68    0.33
  15   8  -1    8.42    0.60
  15   8  -1    8.98    0.56
  15  -8  -2   18.82    0.65
  15   8   2   17.91    0.67
 -15   8  -2   17.73    0.67
  15   8  -2   17.65    0.69
  15  -8  -3    3.87    0.29
  15   8  -3    4.65    0.32
  15  -8   3    5.59    0.42
  15   9   0    0.39    0.31
 -15   9   0    0.27    0.34
  15   9   0    0.29    0.27
  15   9   1    0.30    0.29
  15   9   1    0.95    0.30
  15   9  -1    0.37    0.33
 -15   9  -2   17.13    0.65
  15   9  -2   18.11    0.67
  15   9  -3    1.58    0.22
  15  10   0   -0.27    0.27
 -15  10   0    0.26    0.30
  15  10   1    1.20    0.31
  15  10  -1    0.64    0.33
 -15  10   1    0.38    0.38
 -15  10  -2   17.25    0.62
 -15  10   2   16.91    0.67
  15  10  -2   16.99    0.62
  15  10  -2   16.19    0.66
 -15 -11   0    0.68    0.38
  15  11   0    0.63    0.30
 -15  11   0    0.89    0.31
  15  11   1    5.82    0.43
 -15  11  -1    5.61    0.45
 -15  11   1    5.60    0.45
  15  11  -1    5.06    0.42
 -15  11  -2    1.27    0.25
  15  11  -2    1.49    0.26
  15  11  -2    0.80    0.22
 -15  11   2    1.34    0.24
 -15  12   0    2.68    0.35
  15  12   0    2.45    0.34
  15  12   1    2.56    0.31
 -15  12  -1    2.62    0.30
 -15  12  -1    2.48    0.28
 -15  12   1    2.79    0.32
  15  12  -1    2.50    0.32
  15  13   0    2.99    0.28
 -15  13   0    3.59    0.32
 -15  13   1    1.49    0.24
  15  13  -1    1.43    0.24
  16   0   0   48.28    0.62
  16   0   0   48.78    0.87
  16   0  -1   21.34    0.38
  16   0   1   20.78    0.46
  16   0  -1   21.66    0.57
  16   0   1   20.70    0.57
  16   0  -2   10.27    0.53
  16   0  -2    9.58    0.36
  16   0   2    9.96    0.53
 -16   0  -2    8.29    0.52
  16   0   2    8.87    0.43
  16   0  -3    6.22    0.46
 -16   0  -3    6.29    0.45
  16   0   3    5.34    0.48
  16   0  -3    5.05    0.40
  16  -1   0   48.58    0.88
  16   1   0   51.21    0.61
  16   1   0   50.04    0.87
  16  -1   0   50.39    0.68
  16   1   1   13.07    0.35
  16  -1  -1   13.52    0.48
  16   1   1   12.90    0.48
  16  -1  -1   13.22    0.32
  16   1  -1   12.97    0.27
  16   1  -1   12.61    0.43
  16  -1   1   11.72    0.46
  16  -1   1   12.81    0.38
  16  -1  -2    3.04    0.37
  16   1   2    2.93    0.36
  16   1   2    2.71    0.28
  16  -1  -2    2.42    0.24
 -16  -1  -2    3.27    0.39
  16   1  -2    3.07    0.36
  16  -1   2    3.10    0.38
  16   1  -2    2.55    0.22
  16  -1  -3    1.44    0.32
  16  -1  -3    1.49    0.32
 -16   1  -3    1.64    0.34
  16   1   3    1.37    0.34
 -16  -1  -3    1.85    0.33
  16   1  -3    1.33    0.32
  16   1  -3    1.53    0.30
  16  -1   3    1.74    0.36
  16   2   0   65.70    1.07
  16   2   0   65.66    1.04
  16   2   0   67.82    0.75
  16  -2   0   64.81    1.08
  16  -2   0   66.17    0.89
  16  -2  -1    5.18    0.24
  16   2   1    4.30    0.34
  16  -2  -1    4.79    0.35
  16   2   1    4.54    0.23
  16  -2   1    4.57    0.28
  16  -2   1    5.13    0.34
  16   2  -1    4.97    0.16
  16  -2  -2   24.25    0.74
  16   2   2   23.71    0.75
  16  -2  -2   25.00    0.60
  16   2   2   23.67    0.63
  16   2  -2   24.50    0.53
  16  -2   2   24.06    0.74
 -16  -2  -2   23.54    0.74
  16   2   3    0.87    0.32
  16  -2  -3    0.38    0.26
  16  -2  -3    0.51    0.30
 -16   2  -3    0.85    0.34
  16  -2  -3    0.71    0.32
  16   2  -3    0.72    0.28
  16  -2   3    0.60    0.32
 -16  -2  -3    0.64    0.29
  16  -3   0    0.03    0.12
  16   3   0   -0.04    0.15
  16   3   0   -0.08    0.06
  16  -3   0    0.13    0.18
  16  -3  -1   39.46    0.84
  16   3   1   39.19    0.64
  16   3   1   39.40    0.86
  16  -3  -1   39.39    0.68
  16  -3   1   39.03    0.73
  16   3  -1   40.04    0.53
  16  -3  -2   31.75    0.71
  16   3   2   32.28    0.74
  16  -3  -2   31.47    0.86
  16   3   2   31.93    0.87
  16  -3   2   31.88    0.86
 -16  -3  -2   31.90    0.86
  16   3  -2   33.45    0.62
  16   3   3    6.63    0.50
  16  -3  -3    6.32    0.43
  16  -3  -3    5.70    0.44
 -16   3  -3    5.96    0.45
  16  -3  -3    6.16    0.45
  16   3  -3    6.11    0.46
  16  -3   3    6.44    0.50
  16   4   0   91.65    1.46
  16  -4   0   91.59    1.43
  16   4   0   94.54    1.07
  16  -4   0   94.18    1.27
  16   4   1    4.95    0.37
  16  -4  -1    5.00    0.30
  16  -4  -1    5.30    0.38
  16   4  -1    4.78    0.18
  16  -4   1    4.96    0.33
 -16   4  -2    4.82    0.44
  16   4   2    5.17    0.34
  16  -4  -2    5.24    0.36
  16   4   2    5.92    0.47
  16  -4  -2    5.74    0.47
  16  -4   2    6.01    0.46
  16   4  -2    5.44    0.28
  16   4   3   16.46    0.68
  16  -4  -3   16.17    0.60
 -16   4  -3   15.64    0.65
  16  -4  -3   15.25    0.61
  16  -4  -3   15.35    0.63
  16   4  -3   15.83    0.64
  16  -4   3   15.35    0.70
  16  -5   0    0.24    0.20
  16  -5   0   -0.13    0.15
  16   5   0    0.35    0.20
  16   5   0    0.07    0.08
  16   5   1   49.26    1.04
  16   5   1   49.87    0.80
  16  -5  -1   48.62    0.87
  16  -5  -1   48.79    0.99
  16   5  -1   50.76    1.02
  16   5  -1   49.48    0.69
  16   5   2   22.14    0.75
  16  -5  -2   22.48    0.72
  16  -5  -2   22.13    0.74
  16  -5  -2   22.32    0.67
  16   5   2   21.14    0.60
  16  -5  -2   21.50    0.75
  16   5   2   20.89    0.77
  16   5  -2   21.38    0.72
  16  -5   2   20.94    0.78
  16  -5   2   22.47    0.67
  16   5  -2   21.63    0.49
  16  -5   2   21.75    0.75
  16  -5  -3    7.84    0.49
  16   5   3    7.73    0.53
  16  -5  -3    8.39    0.53
 -16   5  -3    8.09    0.53
  16  -5  -3    8.59    0.55
  16   5  -3    8.47    0.54
  16  -5   3    9.18    0.59
  16   6   0   14.01    0.55
  16   6   1    4.90    0.29
  16   6   1    5.40    0.42
  16  -6  -1    4.62    0.39
  16   6  -1    5.06    0.23
  16   6  -1    4.47    0.38
  16  -6  -2    9.06    0.54
  16  -6  -2    8.17    0.57
  16   6   2    8.26    0.53
  16   6   2    7.86    0.50
  16   6  -2    8.14    0.56
  16  -6   2    8.96    0.55
  16  -6  -3    4.37    0.36
  16  -6  -3    4.33    0.34
  16  -6   3    4.19    0.40
  16   6  -3    4.59    0.39
  16   7   0   52.75    1.13
  16   7   1   15.73    0.45
  16   7   1   15.43    0.64
  16   7  -1   15.69    0.39
  16   7  -1   15.04    0.64
  16  -7  -2    4.44    0.38
  16   7   2    4.12    0.41
  16   7  -2    4.55    0.43
  16  -7   2    4.13    0.42
  16  -7  -3    7.56    0.46
  16   7  -3    7.84    0.48
  16  -7   3    7.33    0.50
  16   8   0   38.13    0.95
  16   8   1   21.49    0.76
  16   8   1   21.32    0.74
  16   8  -1   21.26    0.73
  16   8  -1   21.34    0.77
  16  -8  -2    3.29    0.34
 -16   8  -2    3.42    0.38
  16   8   2    3.99    0.39
  16   8  -2    3.32    0.39
  16  -8  -3    0.69    0.22
  16   8  -3    0.93    0.23
  16  -8   3    1.33    0.25
  16   9   0   16.28    0.69
  16   9   0   15.92    0.66
 -16   9   0   16.34    0.72
  16   9   1   20.92    0.74
  16   9  -1   22.15    0.78
  16   9   2   12.11    0.57
 -16   9  -2   12.31    0.56
  16   9  -2   12.88    0.59
  16  10   0   14.83    0.67
 -16  10   0   14.65    0.66
  16  10   1    3.24    0.37
 -16  10   1    3.26    0.44
  16  10  -1    3.29    0.40
 -16  10  -2    2.75    0.32
  16  10  -2    3.16    0.35
  16  10  -2    3.40    0.33
 -16  10   2    2.43    0.34
  16  11   0    2.79    0.38
 -16  11   0    3.00    0.37
  16  11   1   13.50    0.62
 -16  11   1   15.18    0.66
  16  11  -1   14.53    0.63
 -16  11  -2    0.43    0.22
  16  11  -2    0.77    0.21
 -16  11   2    0.37    0.20
  16  11  -2    0.54    0.21
  16  12   0    1.62    0.31
 -16  12   0    1.69    0.31
  16  12   1    6.03    0.44
 -16  12  -1    7.25    0.43
 -16  12   1    7.30    0.47
  16  12  -1    7.97    0.49
  16  13   0    0.36    0.21
 -16  13   0   -0.03    0.22
  16  13  -1    8.07    0.40
  17   0   0    0.04    0.08
  17   0   0    0.10    0.16
  17   0   1   -0.37    0.17
  17   0  -1    0.02    0.09
  17   0   1   -0.05    0.13
  17   0  -1   -0.01    0.19
 -17   0  -2    0.06    0.28
  17   0  -2    0.01    0.26
  17   0   2    0.05    0.27
  17   0   2   -0.01    0.18
  17   0   3    0.18    0.32
 -17   0  -3    0.39    0.29
  17   0  -3   -0.14    0.26
  17   0  -3    0.16    0.28
  17   1   0    0.98    0.20
  17  -1   0    0.78    0.21
  17   1   0    0.80    0.09
  17  -1   0    0.86    0.12
  17   1   1   12.01    0.49
  17  -1  -1   13.10    0.33
  17   1   1   13.19    0.35
  17  -1  -1   13.70    0.49
  17  -1   1   12.21    0.39
  17   1  -1   12.62    0.26
  17  -1   1   13.36    0.47
  17   1  -1   12.85    0.46
  17   1   2    4.92    0.34
  17   1   2    4.07    0.41
  17  -1  -2    4.94    0.42
  17  -1  -2    4.65    0.30
  17   1  -2    4.81    0.41
 -17  -1  -2    4.57    0.44
  17   1  -2    4.73    0.28
  17  -1   2    4.90    0.44
 -17   1  -3    0.36    0.30
  17   1   3   -0.40    0.28
  17  -1  -3    0.20    0.27
  17  -1  -3    0.12    0.29
  17  -1   3    0.24    0.32
  17   1  -3    0.61    0.28
 -17  -1  -3    0.65    0.28
  17   1  -3    0.53    0.28
  17  -2   0    0.60    0.12
  17   2   0    0.54    0.18
  17  -2   0    0.43    0.19
  17   2   0    0.49    0.07
  17   2   1    4.27    0.24
  17  -2  -1    3.94    0.32
  17   2   1    4.32    0.33
  17  -2  -1    4.09    0.24
  17  -2   1    3.41    0.24
  17   2  -1    4.36    0.15
  17  -2  -2   -0.08    0.27
  17  -2  -2    0.08    0.18
  17   2   2   -0.23    0.17
  17   2   2   -0.11    0.28
  17  -2   2    0.23    0.29
  17   2  -2    0.12    0.14
 -17  -2  -2   -0.46    0.26
  17   2   3    0.38    0.30
  17  -2  -3    0.27    0.26
 -17   2  -3    0.42    0.32
  17  -2  -3    0.11    0.29
  17  -2  -3    1.05    0.31
  17   2  -3    0.29    0.27
  17  -2   3    0.62    0.33
 -17  -2  -3    0.06    0.26
  17  -3   0    6.72    0.29
  17   3   0    6.80    0.38
  17   3   0    7.06    0.16
  17  -3   0    6.97    0.38
  17  -3  -1   25.37    0.53
  17  -3  -1   25.31    0.67
  17   3   1   25.07    0.68
  17   3   1   24.81    0.49
  17   3  -1   24.61    0.37
  17  -3   1   23.80    0.57
  17   3   2    2.33    0.36
  17  -3  -2    2.04    0.25
  17  -3  -2    2.20    0.37
  17   3   2    2.15    0.26
 -17  -3  -2    1.98    0.35
  17   3  -2    2.47    0.21
  17  -3   2    2.61    0.36
  17  -3  -3    1.08    0.29
  17   3   3    1.31    0.34
  17  -3  -3    1.15    0.30
 -17   3  -3    0.86    0.33
  17  -3  -3    1.11    0.30
  17   3  -3    0.84    0.30
  17  -3   3    0.50    0.34
  17   4   0    0.93    0.09
  17  -4   0    1.04    0.24
  17  -4   0    0.74    0.17
  17   4   0    1.05    0.22
  17   4   1    4.00    0.35
  17   4   1    3.73    0.25
  17  -4  -1    3.81    0.26
  17  -4  -1    4.23    0.38
  17  -4   1    4.19    0.30
  17   4  -1    3.82    0.15
  17   4   2    0.91    0.31
 -17   4  -2    1.60    0.33
  17   4   2    0.96    0.22
  17  -4  -2    0.81    0.32
  17  -4  -2    0.79    0.22
  17   4  -2    0.81    0.16
  17  -4   2    1.21    0.31
  17  -4  -3   27.48    0.73
  17  -4  -3   25.98    0.75
 -17   4  -3   24.77    0.76
  17   4   3   27.64    0.83
  17  -4  -3   26.98    0.75
  17   4  -3   25.95    0.77
  17  -4   3   26.48    0.82
  17  -5   0    0.37    0.17
  17  -5   0   -0.03    0.21
  17   5   0    0.30    0.21
  17   5   0   -0.05    0.08
  17   5   1   19.80    0.66
  17   5   1   19.59    0.46
  17  -5  -1   19.49    0.63
  17  -5  -1   19.51    0.53
  17   5  -1   19.14    0.36
  17   5   2    9.40    0.57
  17   5   2   10.67    0.61
  17  -5  -2   10.73    0.57
  17  -5  -2    9.51    0.51
  17  -5  -2   10.72    0.52
  17  -5  -2   10.49    0.60
  17  -5   2   11.96    0.54
  17  -5   2   10.42    0.61
  17   5  -2   10.30    0.59
  17  -5  -3   27.72    0.76
  17  -5  -3   26.62    0.71
  17  -5  -3   27.59    0.75
  17   5   3   25.85    0.75
 -17   5  -3   26.40    0.72
  17  -5   3   27.03    0.82
  17   5  -3   28.26    0.78
  17   6   0   19.87    0.66
  17  -6  -1   31.06    0.72
  17   6   1   32.62    0.86
  17  -6  -1   31.39    0.80
  17   6   1   31.60    0.62
  17   6  -1   31.13    0.52
  17   6  -1   32.17    0.84
  17  -6  -2   13.02    0.59
  17   6   2   13.07    0.62
  17   6   2   12.12    0.63
  17  -6  -2   13.50    0.65
  17  -6  -2   12.56    0.53
  17   6  -2   12.17    0.61
  17  -6   2   12.72    0.64
  17  -6  -3    2.05    0.29
  17  -6  -3    2.02    0.27
  17   6  -3    2.05    0.32
  17  -6   3    1.85    0.32
  17   7   0   19.07    0.69
  17   7   1   46.20    1.08
  17   7   1   45.93    0.80
  17   7  -1   46.28    0.72
  17   7  -1   46.81    1.07
  17  -7  -2    8.45    0.53
  17   7   2    9.39    0.57
  17   7  -2    8.43    0.54
  17  -7  -3    6.55    0.44
  17   7  -3    5.72    0.37
  17  -7   3    5.81    0.38
  17   8   0   52.66    1.14
  17   8   0   50.44    1.18
 -17   8   0   50.15    1.23
  17   8   1    3.30    0.38
  17   8   1    2.82    0.38
  17   8  -1    3.35    0.40
 -17   8  -2    0.39    0.28
  17   8   2    0.57    0.26
  17  -8  -2    0.48    0.28
  17   8  -2    1.48    0.32
  17  -8  -3    3.63    0.25
  17   8  -3    3.96    0.28
  17  -8   3    4.64    0.29
 -17   9   0    1.51    0.37
  17   9   0    1.28    0.34
  17   9   0    1.93    0.33
  17   9   1    5.73    0.46
  17   9  -1    5.55    0.46
 -17   9  -2    0.85    0.29
  17   9   2    0.85    0.28
  17   9  -2    1.08    0.28
  17  10   0    1.20    0.33
 -17  10   0    1.21    0.32
  17  10   1    0.65    0.28
 -17  10   1    0.30    0.34
  17  10  -1    0.59    0.30
 -17  10  -2    5.61    0.37
 -17  10   2    5.21    0.38
  17  10  -2    6.65    0.43
 -17  11   0   -0.04    0.27
  17  11   0    0.06    0.26
  17  11   1    2.84    0.35
 -17  11   1    3.17    0.37
  17  11  -1    3.29    0.36
 -17  11  -2    3.06    0.25
  17  11  -2    3.61    0.24
 -17  11   2    3.21    0.25
 -17  12   0    2.74    0.33
  17  12   0    3.45    0.35
 -17  12  -1    1.19    0.23
  17  12   1    1.48    0.25
 -17  12   1    0.93    0.25
  17  12  -1    1.36    0.27
  17  13   0   11.49    0.43
  18   0   0   62.78    0.80
  18   0   0   63.88    1.09
  18   0   1    6.69    0.41
  18   0   1    7.54    0.31
  18   0  -1    7.30    0.40
  18   0  -1    7.24    0.23
  18   0   2   14.48    0.62
  18   0   2   13.46    0.50
  18   0  -2   14.30    0.43
 -18   0  -2   14.86    0.66
  18   0  -2   14.49    0.62
  18   0  -3    5.31    0.42
 -18   0  -3    4.82    0.41
  18   0   3    4.61    0.44
  18   0  -3    4.74    0.38
  18   1   0    2.11    0.13
  18  -1   0    1.82    0.25
  18  -1   0    1.76    0.15
  18   1   0    2.51    0.27
  18   1   1    4.44    0.25
  18  -1  -1    4.85    0.24
  18   1   1    5.00    0.37
  18  -1  -1    5.39    0.38
  18   1  -1    4.93    0.35
  18  -1   1    4.45    0.28
  18   1  -1    5.08    0.18
  18  -1   1    4.94    0.35
  18  -1  -2    5.37    0.33
  18   1   2    5.28    0.35
  18  -1  -2    5.20    0.44
  18   1   2    5.30    0.46
 -18  -1  -2    4.58    0.46
  18   1  -2    5.24    0.28
  18  -1   2    4.96    0.43
 -18   1  -3    3.81    0.39
  18  -1  -3    4.50    0.40
  18   1   3    4.73    0.43
  18  -1  -3    4.05    0.37
  18   1  -3    4.89    0.41
  18   1  -3    4.53    0.36
 -18  -1  -3    4.66    0.39
  18  -1   3    4.04    0.44
  18  -2   0    6.41    0.37
  18  -2   0    7.03    0.26
  18   2   0    6.74    0.16
  18   2   1   11.38    0.49
  18   2   1   11.46    0.34
  18  -2  -1   11.10    0.48
  18  -2  -1   11.67    0.34
  18   2  -1   11.28    0.23
  18  -2   1   11.51    0.40
  18   2   2    5.91    0.47
  18  -2  -2    6.10    0.48
  18   2   2    5.92    0.37
  18  -2  -2    5.74    0.35
 -18  -2  -2    5.77    0.47
  18  -2   2    5.94    0.46
  18   2  -2    5.52    0.29
  18   2   3    2.33    0.37
  18  -2  -3    2.19    0.33
  18  -2  -3    2.39    0.34
 -18   2  -3    1.96    0.37
  18  -2  -3    2.01    0.33
  18  -2   3    2.21    0.38
 -18  -2  -3    2.12    0.33
  18   2  -3    2.37    0.35
  18   3   0   41.39    0.86
  18   3   0   42.44    0.52
  18  -3   0   42.18    0.71
  18  -3   0   42.26    0.88
  18  -3  -1   31.12    0.77
  18   3   1   30.55    0.78
  18   3   1   30.92    0.57
  18  -3  -1   30.80    0.60
  18  -3   1   31.97    0.67
  18   3  -1   30.77    0.42
  18   3   2    4.12    0.33
  18  -3  -2    3.84    0.30
  18   3   2    5.02    0.45
  18  -3  -2    4.64    0.45
  18   3  -2    4.32    0.26
  18  -3   2    4.39    0.42
 -18   3  -3    1.81    0.35
  18  -3  -3    2.12    0.32
  18  -3  -3    2.22    0.32
  18   3   3    1.96    0.36
  18  -3  -3    1.94    0.32
  18   3  -3    1.87    0.32
  18  -3   3    1.33    0.36
  18  -4   0    8.87    0.36
  18  -4   0    8.84    0.44
  18   4   0    8.93    0.44
  18   4   0    8.81    0.20
  18   4   1   11.14    0.34
  18  -4  -1   10.58    0.40
  18   4   1   10.90    0.54
  18  -4  -1   10.80    0.50
  18   4  -1   10.45    0.22
  18  -4   1   10.63    0.42
  18   4   2    2.44    0.27
  18  -4  -2    2.58    0.38
  18   4   2    2.00    0.34
  18  -4  -2    3.02    0.35
  18  -4  -2    3.64    0.40
  18  -4  -2    2.90    0.34
  18   4   2    2.40    0.35
  18  -4  -2    2.23    0.26
  18   4   2    2.92    0.38
  18  -4   2    2.60    0.37
  18   4  -2    2.85    0.21
  18  -4   2    2.78    0.35
  18   4  -2    2.70    0.37
  18  -4   2    2.49    0.36
  18  -4  -3   14.50    0.59
  18  -4  -3   15.46    0.60
  18  -4  -3   16.13    0.63
 -18   4  -3   15.00    0.62
  18   4   3   14.89    0.66
  18   4  -3   15.51    0.62
  18  -4   3   15.00    0.68
  18   5   0    9.42    0.48
  18  -5   0    9.08    0.45
  18  -5   0    9.23    0.40
  18   5   1    1.49    0.18
  18  -5  -1    1.28    0.21
  18  -5  -1    1.57    0.30
  18   5   1    1.61    0.33
  18   5  -1    1.43    0.12
  18  -5  -2   21.46    0.68
  18  -5  -2   22.70    0.68
  18   5   2   21.67    0.78
  18  -5  -2   21.32    0.77
  18   5   2   21.23    0.77
  18   5  -2   20.58    0.74
  18  -5   2   19.94    0.74
  18  -5   2   20.72    0.68
  18  -5  -3   26.02    0.73
  18  -5  -3   25.93    0.69
 -18   5  -3   26.62    0.71
  18   5   3   25.92    0.74
  18  -5  -3   27.93    0.72
  18  -5   3   26.86    0.79
  18   5  -3   26.64    0.75
  18  -6   0    0.44    0.28
  18   6   0    0.37    0.24
  18  -6   0    0.46    0.20
  18  -6  -1    4.58    0.33
  18   6   1    4.94    0.28
  18  -6  -1    4.33    0.40
  18   6   1    4.92    0.43
  18   6  -1    4.59    0.20
  18   6   2    1.03    0.29
  18  -6  -2    0.46    0.28
  18  -6  -2    0.48    0.25
  18  -6  -2    0.84    0.31
  18   6  -2    0.52    0.30
  18  -6  -3    7.07    0.39
  18  -6  -3    7.59    0.43
  18   6   3    6.54    0.45
  18   6  -3    6.78    0.46
  18  -6   3    6.97    0.50
  18   7   0   39.05    0.95
  18   7   1   90.15    1.26
  18   7   1   92.91    1.65
  18  -7  -1   89.28    1.48
  18   7   1   89.51    1.68
  18   7  -1   90.61    1.16
  18   7  -1   89.14    1.61
  18  -7  -2    1.28    0.30
  18   7   2    1.25    0.32
  18   7  -2    0.92    0.31
  18  -7  -3    7.35    0.43
  18  -7   3    6.87    0.43
  18   7  -3    6.10    0.41
  18   8   0   15.98    0.66
  18   8   0   14.94    0.69
 -18   8   0   16.81    0.71
  18   8   1   19.20    0.74
  18   8   1   19.01    0.72
  18   8  -1   19.45    0.74
  18  -8  -2    1.22    0.31
  18   8   2    2.18    0.33
 -18   8  -2    2.23    0.31
  18   8  -2    1.50    0.32
  18   8  -3    9.85    0.38
 -18   9   0   36.81    0.97
  18   9   0   35.57    1.00
  18   9   1    6.10    0.47
  18   9  -1    5.48    0.46
  18   9   2   10.44    0.53
 -18   9  -2    9.65    0.53
  18   9  -2   10.06    0.51
 -18  10   0    4.56    0.40
  18  10   0    4.46    0.41
  18  10   1   25.05    0.78
 -18  10   1   25.27    0.84
  18  10  -1   24.25    0.79
  18  10   2    0.35    0.24
 -18  10  -2    0.69    0.25
 -18  10   2    0.05    0.26
  18  10  -2    0.73    0.22
  18  11   0    0.56    0.28
 -18  11   0    0.75    0.30
  18  11   1    2.33    0.32
  18  11  -1    2.18    0.31
 -18  11   1    2.38    0.34
 -18  11  -2    1.43    0.20
 -18  12   0    3.25    0.31
  18  12   0    3.00    0.33
 -18  12  -1    1.06    0.21
  18  12   1    1.02    0.22
 -18  12   1    0.90    0.23
  18  12  -1    0.64    0.23
  19   0   0   -0.04    0.08
  19   0   0   -0.10    0.18
  19   0   1   -0.25    0.21
  19   0   1   -0.06    0.13
  19   0  -1    0.06    0.10
  19   0  -1    0.04    0.22
  19   0   2   -0.14    0.18
  19   0   2    0.50    0.29
  19   0  -2    0.02    0.27
 -19   0  -2   -0.46    0.27
  19   0  -2    0.07    0.15
  19   0  -3    0.28    0.25
  19   0   3    0.18    0.30
 -19   0  -3   -0.24    0.27
  19   0  -3    0.06    0.26
  19  -1   0    0.44    0.12
  19   1   0    0.49    0.21
  19  -1   0    0.69    0.23
  19   1   0    0.43    0.08
  19   1   1   72.76    1.30
  19   1   1   76.20    1.05
  19  -1  -1   75.94    1.30
  19  -1  -1   76.49    1.00
  19   1  -1   72.87    0.90
  19   1  -1   74.42    1.26
  19  -1   1   74.72    1.10
  19   1   2    9.69    0.58
  19  -1  -2    9.05    0.56
  19  -1  -2    9.17    0.38
  19   1   2    9.08    0.44
 -19  -1  -2   10.07    0.58
  19   1  -2    8.97    0.34
  19  -1   2    9.80    0.55
  19  -1  -3    5.83    0.40
  19  -1  -3    5.64    0.43
 -19   1  -3    6.18    0.43
  19   1   3    5.26    0.44
  19   1  -3    5.66    0.37
  19   1  -3    5.62    0.43
  19  -1   3    6.49    0.48
 -19  -1  -3    6.24    0.41
  19  -2   0    1.39    0.25
  19  -2   0    0.99    0.15
  19   2   0    1.20    0.09
  19   2   1    3.05    0.33
  19  -2  -1    2.79    0.20
  19   2   1    2.98    0.21
  19  -2  -1    2.62    0.31
  19   2  -1    2.85    0.13
  19  -2   1    2.40    0.24
  19   2   2   30.02    0.86
  19  -2  -2   28.93    0.65
  19  -2  -2   29.01    0.84
  19   2   2   27.85    0.69
  19   2  -2   29.01    0.57
  19  -2   2   30.15    0.84
 -19  -2  -2   28.44    0.83
  19  -2  -3    3.55    0.37
  19   2   3    4.38    0.42
  19  -2  -3    3.58    0.36
  19  -2  -3    4.21    0.37
 -19   2  -3    4.29    0.40
 -19  -2  -3    3.26    0.36
  19   2  -3    3.96    0.38
  19  -2   3    4.19    0.43
  19  -3   0   42.81    0.91
  19  -3   0   43.22    0.74
  19  -3  -1   12.14    0.52
  19   3   1   12.06    0.52
  19   3   1   11.60    0.35
  19  -3  -1   11.35    0.38
  19  -3   1   12.21    0.43
  19  -3  -2   28.31    0.76
  19  -3  -2   28.93    0.86
  19  -3  -2   28.57    0.67
  19   3   2   27.72    0.68
  19  -3  -2   28.07    0.78
  19   3   2   28.89    0.89
  19   3   2   28.04    0.81
  19  -3  -2   27.73    0.82
  19   3   2   28.48    0.87
  19   3  -2   29.63    0.55
  19  -3   2   28.73    0.80
  19   3  -2   27.36    0.83
  19  -3   2   28.90    0.84
  19  -3   2   29.29    0.86
  19  -3   2   28.04    0.79
  19  -3  -3    4.01    0.39
  19  -3  -3    4.21    0.37
  19   3   3    3.81    0.41
  19  -3  -3    4.05    0.36
 -19   3  -3    4.91    0.41
  19   3  -3    5.74    0.42
  19  -3   3    4.47    0.42
  19   4   0    6.62    0.17
  19  -4   0    6.57    0.34
  19  -4   0    6.78    0.41
  19   4   0    6.61    0.39
  19   4   1   14.84    0.40
  19  -4  -1   15.46    0.46
  19   4   1   15.84    0.60
  19  -4  -1   15.07    0.60
  19  -4   1   14.86    0.49
  19   4   2    8.79    0.55
  19  -4  -2    9.53    0.55
  19  -4  -2    9.36    0.52
  19   4   2    8.67    0.54
  19   4   2    8.84    0.57
  19  -4  -2    9.40    0.53
  19  -4   2    9.37    0.57
  19   4  -2    9.24    0.56
  19  -4   2    9.42    0.51
  19   4   3    4.79    0.43
  19  -4  -3    5.37    0.40
 -19   4  -3    5.03    0.40
  19  -4  -3    5.05    0.38
  19  -4  -3    4.98    0.37
  19   4  -3    4.94    0.40
  19  -4   3    4.40    0.42
  19  -5   0   27.65    0.65
  19   5   0   27.72    0.75
  19  -5   0   27.40    0.74
  19   5   1   23.85    0.51
  19  -5  -1   22.81    0.60
  19  -5  -1   22.50    0.72
  19   5   1   24.32    0.78
  19  -5  -2   10.45    0.59
  19  -5  -2    9.40    0.51
  19   5   2    9.30    0.56
  19   5   2   10.60    0.60
  19  -5  -2    9.65    0.54
  19  -5   2    9.20    0.52
  19   5  -2    9.85    0.56
  19  -5   2   10.51    0.61
 -19   5  -3    5.45    0.36
  19  -5  -3    6.03    0.41
  19  -5  -3    6.45    0.39
  19   5   3    5.97    0.40
  19  -5  -3    5.91    0.36
  19  -5   3    6.41    0.42
  19   5  -3    6.34    0.41
  19  -6   0    1.38    0.24
  19   6   0    2.35    0.32
  19  -6  -1   19.69    0.59
  19   6   1   20.97    0.72
  19   6   1   20.03    0.47
  19  -6  -1   19.82    0.68
  19   6  -1   19.81    0.36
  19  -6  -2   11.78    0.58
  19  -6  -2   10.98    0.61
  19   6   2   11.64    0.60
  19  -6  -2   10.62    0.51
  19  -6   2   12.46    0.54
  19   6  -2   10.85    0.57
  19  -6  -3    0.84    0.23
  19  -6  -3    0.73    0.25
  19   6   3    0.88    0.26
  19   6  -3    0.49    0.24
  19  -6   3    0.00    0.25
  19   7   0   26.19    0.79
  19  -7  -1   21.93    0.67
  19   7   1   22.39    0.77
  19   7   1   21.63    0.79
  19   7   2   10.04    0.57
  19  -7  -2    9.65    0.56
  19   7  -2    8.79    0.53
  19  -7  -3    0.07    0.20
  19   7  -3   -0.03    0.19
  19  -7   3   -0.03    0.20
  19   8   0   96.55    1.70
  19   8   0   97.66    1.76
 -19   8   0   95.33    1.72
  19   8   1   25.35    0.83
  19   8  -1   26.18    0.82
 -19   8  -2   14.89    0.58
  19   8   2   16.23    0.64
  19  -8  -2   15.40    0.61
  19   8  -2   15.51    0.61
  19   9   0    1.16    0.33
 -19   9   0    1.32    0.34
  19   9   1   21.04    0.73
  19   9  -1   19.76    0.75
  19   9   2    6.51    0.41
 -19   9  -2    6.09    0.38
  19   9  -2    6.71    0.44
  19  10   0    3.11    0.37
 -19  10   0    2.82    0.35
  19  10   1   -0.03    0.26
 -19  10   1    0.85    0.33
  19  10  -1   -0.25    0.25
  19  10   2    3.71    0.29
 -19  10  -2    3.87    0.30
 -19  10   2    3.85    0.32
  19  10  -2    3.70    0.26
 -19  11   0    0.24    0.28
  19  11   0    0.72    0.28
  19  11   1    7.77    0.49
 -19  11   1    7.32    0.50
  19  11  -1    7.33    0.46
  19  12   0    1.20    0.26
 -19  12   0    0.83    0.24
 -19  12  -1    3.78    0.25
  19  12   1    3.98    0.28
 -19  12   1    3.45    0.27
  19  12  -1    3.94    0.28
  20   0   0   35.56    0.55
  20   0   0   36.09    0.80
  20   0   1   13.24    0.39
  20   0  -1   12.52    0.30
  20   0  -1   13.39    0.55
  20   0  -2   37.45    0.92
  20   0   2   38.07    0.92
  20   0   2   35.42    0.96
  20   0  -2   37.11    0.67
  20   0   2   36.79    0.80
 -20   0  -2   37.49    1.01
  20   0   2   36.83    0.90
  20   0  -2   34.59    0.87
  20   0   2   36.40    1.00
  20   0  -2   36.81    0.98
  20   0   3   20.40    0.74
 -20   0  -3   20.00    0.66
  20   0  -3   21.71    0.71
  20   0  -3   19.83    0.64
  20   1   0    1.91    0.12
  20  -1   0    1.59    0.15
  20   1   0    2.21    0.28
  20  -1   0    2.11    0.29
  20   1   1    2.18    0.30
  20  -1  -1    2.19    0.33
  20   1   1    2.30    0.20
  20  -1  -1    2.16    0.17
  20   1  -1    2.11    0.29
  20   1  -1    2.20    0.13
  20  -1   1    1.85    0.21
  20  -1  -2    0.39    0.28
  20  -1  -2   -0.14    0.27
  20  -1  -2    0.41    0.28
  20   1   2   -0.61    0.27
  20  -1  -2    0.28    0.15
  20   1   2    0.30    0.28
  20   1   2   -0.04    0.18
  20   1   2    0.20    0.24
  20   1   2    0.29    0.29
  20  -1  -2    0.29    0.27
  20  -1   2   -0.04    0.18
  20   1  -2    0.13    0.25
  20  -1   2    0.01    0.28
  20  -1   2    0.28    0.26
 -20  -1  -2    0.34    0.32
  20   1  -2    0.15    0.13
  20   1  -2   -0.28    0.27
  20  -1   2    0.27    0.26
  20  -1   2   -0.06    0.29
  20   1   3    7.87    0.54
  20  -1  -3    7.02    0.43
 -20   1  -3    8.01    0.47
  20  -1  -3    7.36    0.51
  20   1  -3    6.84    0.50
 -20  -1  -3    6.15    0.42
  20  -1   3    7.28    0.48
  20   1  -3    7.63    0.46
  20  -2   0    0.08    0.12
  20   2   0    0.11    0.07
  20  -2   0    0.15    0.21
  20  -2  -1    1.39    0.17
  20   2   1    1.21    0.27
  20  -2  -1    1.66    0.32
  20   2   1    1.55    0.18
  20  -2   1    1.42    0.21
  20   2  -1    1.38    0.09
  20  -2  -2    4.77    0.40
  20   2   2    4.22    0.44
  20  -2  -2    3.67    0.39
  20   2   2    4.04    0.42
  20   2   2    3.65    0.31
  20  -2  -2    4.10    0.44
  20  -2  -2    4.29    0.41
  20   2   2    4.53    0.43
 -20  -2  -2    4.35    0.43
  20  -2   2    3.53    0.37
  20  -2   2    4.20    0.43
  20  -2   2    4.53    0.42
  20   2  -2    4.47    0.44
  20  -2   2    4.45    0.41
 -20   2  -3    7.23    0.47
  20  -2  -3    6.87    0.42
  20  -2  -3    6.40    0.45
  20   2   3    6.88    0.47
  20  -2  -3    6.94    0.42
  20   2  -3    7.24    0.46
  20  -2   3    6.58    0.47
  20  -3   0    3.33    0.24
  20  -3   0    3.81    0.35
  20   3   1    8.90    0.32
  20  -3  -1    8.79    0.34
  20   3   1    8.93    0.48
  20  -3  -1    7.96    0.49
  20  -3   1    8.08    0.38
  20   3   2   24.47    0.78
  20  -3  -2   23.57    0.81
  20  -3  -2   22.30    0.71
  20  -3  -2   23.16    0.72
  20   3   2   22.42    0.80
  20   3   2   24.70    0.80
  20  -3   2   24.20    0.72
  20   3  -2   23.10    0.78
  20  -3   2   24.18    0.81
  20  -3   2   22.21    0.72
  20  -3   2   22.62    0.76
  20  -3  -3    2.00    0.32
  20  -3  -3    1.42    0.31
  20   3   3    1.89    0.37
  20  -3  -3    1.84    0.31
 -20   3  -3    1.91    0.34
  20  -3   3    1.76    0.36
  20   3  -3    1.67    0.32
  20   4   0    0.22    0.20
  20  -4   0    0.38    0.17
  20   4   0    0.44    0.07
  20  -4   0    0.28    0.26
  20   4   1   18.20    0.44
  20  -4  -1   17.97    0.51
  20   4   1   18.87    0.66
  20  -4  -1   18.96    0.66
  20  -4   1   16.79    0.53
  20   4   2   45.98    1.08
  20  -4  -2   46.13    1.00
  20   4   2   46.57    1.03
  20   4   2   46.41    1.11
  20  -4  -2   46.68    0.98
  20  -4  -2   45.97    1.11
  20  -4   2   45.32    1.09
  20   4  -2   45.34    1.06
  20  -4   2   46.71    1.02
  20  -4  -3    7.84    0.51
  20   4   3    8.97    0.55
  20  -4  -3    8.98    0.50
  20  -4  -3    8.81    0.49
 -20   4  -3    9.10    0.52
  20  -4   3    9.13    0.55
  20   4  -3    8.89    0.51
  20   5   0   34.88    0.87
  20  -5   0   34.02    0.86
  20  -5   0   35.18    0.74
  20  -5  -1    3.93    0.41
  20  -5  -1    4.60    0.32
  20   5   1    4.15    0.40
  20   5   1    4.04    0.25
  20  -5  -2    1.49    0.32
  20  -5  -2    1.71    0.34
  20   5   2    1.39    0.33
  20  -5  -2    1.53    0.30
  20  -5   2    1.51    0.29
  20   5  -2    1.57    0.32
  20  -5  -3    1.31    0.26
  20   5   3    1.72    0.31
  20  -5  -3    1.08    0.27
 -20   5  -3    1.94    0.28
  20   5  -3    1.42    0.27
  20  -5   3    1.59    0.30
  20   6   0   17.68    0.66
  20  -6   0   16.78    0.54
  20   6   1    1.40    0.18
  20  -6  -1    1.61    0.31
  20   6   1    1.52    0.32
  20  -6  -1    1.58    0.25
  20   6   1    1.35    0.33
  20  -6  -1    1.65    0.30
  20  -6  -1    1.93    0.30
  20  -6  -1    1.67    0.34
  20  -6   1    2.18    0.29
  20  -6  -2   14.60    0.65
  20  -6  -2   15.03    0.62
  20   6   2   12.85    0.64
  20  -6  -2   14.86    0.56
  20   6  -2   14.62    0.61
  20  -6   2   14.76    0.56
  20  -6  -3    5.86    0.37
  20   6   3    5.23    0.34
  20  -6  -3    6.16    0.41
  20   6  -3    6.14    0.39
  20  -6   3    5.54    0.41
  20   7   0   57.67    1.19
  20   7   0   55.34    1.23
  20   7   1   18.20    0.73
  20  -7  -1   19.40    0.65
  20   7   1   19.46    0.72
  20   7   2    8.11    0.52
 -20   7  -2    7.35    0.48
  20  -7  -2    6.98    0.44
  20   7  -2    7.12    0.48
  20  -7  -3    7.77    0.36
  20   7  -3    7.87    0.36
  20   8   0   19.21    0.74
 -20   8   0   18.22    0.77
  20   8   0   18.76    0.69
  20   8   1   27.17    0.84
  20  -8  -2    5.42    0.38
  20   8   2    5.55    0.43
 -20   8  -2    5.46    0.37
  20   8  -2    5.31    0.38
 -20   9   0   19.51    0.72
  20   9   0   19.75    0.74
  20   9   1    6.51    0.50
 -20   9   1    7.24    0.51
  20   9  -1    7.67    0.54
  20   9   2    5.64    0.38
 -20   9  -2    5.43    0.35
  20   9  -2    6.19    0.40
 -20  10   0    6.60    0.43
  20  10   0    6.48    0.46
  20  10   1   16.64    0.66
  20  10  -1   16.61    0.62
 -20  10   1   15.76    0.71
 -20  10  -2    6.28    0.39
  20  10   2    6.57    0.38
 -20  10   2    6.80    0.42
 -20  11   0    6.17    0.40
  20  11   0    7.37    0.49
  20  11   1    4.71    0.35
 -20  11   1    5.31    0.36
  20  11  -1    4.29    0.33
 -20  12   0    0.54    0.22
  20  12   0    0.76    0.23
 -20  12   1    6.60    0.37
  21   0   0    0.10    0.22
  21   0   0   -0.07    0.09
  21   0  -1    0.01    0.10
  21   0   1    0.15    0.14
  21   0  -1   -0.03    0.24
  21   0   2    0.23    0.29
  21   0   2   -0.11    0.26
  21   0   2    0.12    0.24
  21   0  -2    0.16    0.30
  21   0   2    0.25    0.31
  21   0  -2    0.16    0.27
  21   0  -3   -0.16    0.26
 -21   0  -3   -0.18    0.26
  21   0   3   -0.05    0.29
  21   0  -3    0.30    0.24
  21  -1   0   -0.04    0.22
  21  -1   0   -0.02    0.11
  21   1   0    0.00    0.07
  21   1   1    9.20    0.47
  21   1   1    9.58    0.34
  21  -1  -1    9.63    0.51
  21  -1  -1    9.68    0.30
  21   1  -1    9.70    0.23
  21  -1   1    9.08    0.37
  21   1  -1    9.22    0.47
  21   1   2    1.35    0.34
  21  -1  -2    0.73    0.31
  21   1   2    0.92    0.28
  21  -1  -2    0.90    0.31
  21   1   2    0.83    0.30
  21   1   2    0.80    0.34
  21  -1  -2    0.66    0.30
  21   1  -2    1.14    0.30
  21  -1   2    0.69    0.28
  21   1  -2    0.76    0.30
  21  -1   2    1.12    0.33
  21  -1   2    0.60    0.29
  21  -1   2    0.51    0.32
  21   1   3    0.07    0.30
 -21   1  -3    0.71    0.31
  21  -1  -3    0.41    0.28
  21  -1  -3    0.66    0.27
  21  -1   3    0.17    0.31
  21   1  -3    0.29    0.24
 -21  -1  -3    0.53    0.28
  21   1  -3    0.18    0.27
  21   2   0   16.03    0.27
  21  -2   0   16.21    0.41
  21  -2   0   17.20    0.58
  21  -2  -1   25.05    0.75
  21   2   1   25.40    0.52
  21  -2  -1   25.20    0.51
  21   2   1   23.99    0.72
  21  -2   1   24.50    0.59
  21   2   2    9.14    0.55
  21   2   2    8.60    0.60
  21  -2  -2    8.01    0.59
  21  -2  -2    8.33    0.55
  21  -2  -2    8.93    0.55
  21   2   2    8.99    0.57
  21  -2   2    9.61    0.54
  21   2  -2    8.79    0.54
  21  -2   2    9.43    0.60
  21  -2   2    8.85    0.56
  21  -2   2    8.94    0.56
 -21   2  -3    1.79    0.34
  21  -2  -3    1.93    0.32
  21   2   3    2.11    0.34
  21  -2  -3    2.34    0.31
  21  -2  -3    1.97    0.30
  21   2  -3    1.89    0.31
  21  -2   3    2.44    0.36
  21  -3   0    2.97    0.23
  21  -3   0    2.37    0.33
  21   3   1    2.21    0.34
  21  -3  -1    1.51    0.19
  21  -3  -1    2.40    0.35
  21   3   1    2.06    0.19
  21  -3   1    1.60    0.23
  21  -3  -2    1.43    0.30
  21  -3  -2    1.11    0.35
  21   3   2    1.86    0.34
  21   3   2    1.84    0.34
  21   3   2    1.44    0.33
  21  -3  -2    1.97    0.34
  21   3  -2    1.67    0.35
  21  -3   2    1.68    0.31
  21  -3   2    1.21    0.34
  21  -3   2    1.49    0.30
  21  -3  -3    0.98    0.29
  21  -3  -3    1.94    0.29
 -21   3  -3    2.38    0.34
  21   3   3    1.69    0.34
  21  -3  -3    1.42    0.28
  21   3  -3    2.38    0.31
  21  -3   3    2.02    0.33
  21  -4   0    9.12    0.50
  21  -4   0    8.71    0.39
  21   4   1   30.99    0.58
  21  -4  -1   30.55    0.67
  21  -4  -1   31.45    0.85
  21  -4   1   30.68    0.71
  21  -4  -2   32.82    0.94
  21   4   2   33.57    0.86
  21  -4  -2   31.07    0.84
  21   4   2   32.44    0.94
  21  -4  -2   32.65    0.82
  21   4  -2   32.65    0.89
  21  -4   2   31.85    0.84
  21  -4   2   31.37    0.90
  21  -4  -3    5.24    0.39
 -21   4  -3    5.60    0.38
  21  -4  -3    5.16    0.34
  21  -4  -3    4.97    0.34
  21   4   3    6.39    0.41
  21  -4   3    5.15    0.39
  21   4  -3    5.12    0.37
  21  -5   0   10.72    0.44
  21   5   0   10.49    0.52
  21   5   1    1.46    0.31
  21  -5  -1    1.01    0.31
  21  -5  -1    1.37    0.22
  21   5   1    1.17    0.16
  21   5   1    1.65    0.35
  21   5   2   10.60    0.60
  21  -5  -2    9.74    0.55
  21  -5  -2    9.54    0.51
  21  -5  -2   10.12    0.60
  21   5  -2    9.64    0.56
  21  -5   2    9.30    0.52
  21  -5  -3    7.37    0.42
  21   5   3    6.97    0.47
 -21   5  -3    7.81    0.44
  21  -5  -3    7.85    0.45
  21  -5   3    7.38    0.47
  21   5  -3    7.67    0.44
  21   6   0   68.61    1.32
  21  -6   0   66.64    1.16
  21  -6  -1    7.44    0.47
  21   6   1    6.69    0.48
  21   6   1    6.72    0.51
  21  -6  -1    7.12    0.48
  21  -6   1    6.98    0.45
  21  -6  -2    1.84    0.34
  21   6   2    2.21    0.37
  21  -6  -2    2.71    0.34
  21  -6  -2    2.19    0.30
  21   6  -2    2.02    0.33
  21  -6   2    2.28    0.32
  21  -6  -3    0.17    0.18
  21  -6  -3    0.17    0.19
  21   6   3    0.70    0.21
  21  -6   3    0.13    0.20
  21   6  -3    0.33    0.20
  21   7   0    0.60    0.25
  21   7   0    0.16    0.26
  21  -7  -1    2.91    0.34
  21   7   1    2.88    0.37
  21  -7  -2    2.73    0.32
  21   7   2    2.87    0.36
  21   7  -2    2.71    0.33
  21   8   0    4.80    0.44
  21   8   1   15.29    0.67
 -21   8  -2    6.51    0.37
  21  -8  -2    6.14    0.38
  21   8   2    6.68    0.50
  21   8  -2    6.44    0.45
 -21   9   0   17.62    0.68
  21   9   0   18.19    0.71
  21   9   1    6.76    0.46
  21   9  -1    6.77    0.51
 -21   9   1    7.09    0.49
  21   9   2    6.42    0.44
 -21   9  -2    5.38    0.32
  21   9  -2    5.98    0.39
 -21   9   2    6.75    0.48
  21  10   0    1.13    0.30
 -21  10   0    0.85    0.29
  21  10   1    0.31    0.26
  21  10  -1    0.47    0.25
 -21  10   1    0.51    0.31
 -21  10   2    0.10    0.19
  21  11   0    0.06    0.24
 -21  11   0    0.34    0.24
  21  11   1    0.35    0.22
  21  11  -1   -0.02    0.20
 -21  11   1    0.18    0.23
  21  12   0    8.26    0.39
  22   0   0    4.20    0.20
  22   0  -1    1.46    0.30
  22   0   1    1.30    0.18
  22   0  -1    1.32    0.13
  22   0  -2    0.96    0.30
  22   0  -2    0.97    0.31
  22   0   2    1.18    0.35
  22   0   2    1.22    0.30
  22   0   2    1.15    0.31
  22   0   2    1.18    0.28
  22   0   3    4.66    0.40
  22   0  -3    3.99    0.32
 -22   0  -3    4.63    0.37
  22   0  -3    4.99    0.37
  22   1   0    5.63    0.19
  22  -1   0    5.23    0.41
  22  -1   0    5.37    0.25
  22   1   1    1.66    0.19
  22  -1  -1    1.57    0.16
  22  -1  -1    1.73    0.32
  22  -1   1    1.09    0.19
  22   1  -1    1.62    0.30
  22   1  -1    1.80    0.11
  22   1   2    2.25    0.37
  22   1   2    2.16    0.32
  22  -1  -2    2.00    0.36
  22  -1  -2    1.34    0.32
  22   1   2    2.01    0.35
  22  -1  -2    2.07    0.34
  22   1   2    2.19    0.36
  22  -1   2    2.68    0.35
  22  -1   2    1.74    0.31
  22   1  -2    1.95    0.36
  22   1  -2    1.84    0.35
  22  -1   2    2.11    0.34
  22  -1   2    2.28    0.37
  22  -1  -3    1.14    0.26
 -22   1  -3    0.57    0.28
  22   1   3    0.88    0.30
  22  -1  -3    0.97    0.28
  22   1  -3    0.85    0.23
 -22  -1  -3    1.08    0.26
  22   1  -3    1.33    0.30
  22  -1   3    1.17    0.31
  22   2   0    9.57    0.20
  22  -2   0   10.58    0.51
  22  -2   0   10.37    0.35
  22   2   1    7.16    0.48
  22   2   1    7.64    0.30
  22  -2  -1    7.70    0.50
  22  -2  -1    7.31    0.30
  22  -2   1    7.18    0.37
  22   2   2   18.87    0.76
  22  -2  -2   20.49    0.71
  22  -2  -2   19.97    0.70
  22   2   2   19.24    0.72
  22  -2  -2   19.59    0.75
  22   2   2   19.56    0.72
  22  -2   2   19.40    0.75
  22   2  -2   20.35    0.70
  22  -2   2   20.93    0.71
  22  -2   2   20.59    0.68
  22   2   3    2.08    0.34
  22  -2  -3    2.22    0.29
  22  -2  -3    2.42    0.31
 -22   2  -3    2.43    0.33
  22   2  -3    1.74    0.29
  22  -2   3    1.95    0.33
  22  -3   0   65.78    1.27
  22  -3   0   66.32    1.02
  22   3   1   17.40    0.65
  22  -3  -1   16.56    0.65
  22   3   1   17.08    0.42
  22  -3  -1   16.86    0.47
  22  -3   1   16.67    0.53
  22   3   2   13.22    0.62
  22  -3  -2   13.27    0.62
  22  -3  -2   14.27    0.59
  22  -3  -2   13.63    0.66
  22   3   2   12.80    0.61
  22  -3   2   13.38    0.57
  22   3  -2   12.85    0.62
  22  -3   2   12.77    0.64
  22  -3   2   12.56    0.57
  22   3   3    3.98    0.37
  22  -3  -3    4.51    0.33
  22  -3  -3    4.31    0.34
 -22   3  -3    4.61    0.36
  22  -3  -3    4.79    0.33
  22  -3   3    3.55    0.34
  22   3  -3    4.38    0.35
  22  -4   0   74.39    1.38
  22  -4   0   73.83    1.15
  22   4   1    3.35    0.21
  22  -4  -1    3.94    0.41
  22   4   1    3.69    0.39
  22  -4  -1    3.55    0.27
  22  -4   1    2.93    0.28
  22   4   2   23.78    0.74
  22  -4  -2   24.12    0.81
  22  -4  -2   24.16    0.72
  22  -4  -2   22.90    0.74
  22   4   2   23.35    0.80
  22   4  -2   23.64    0.75
  22  -4   2   24.05    0.73
  22  -4  -3    3.16    0.29
  22  -4  -3    3.05    0.30
  22  -4  -3    3.40    0.29
 -22   4  -3    3.39    0.31
  22   4   3    3.60    0.33
  22  -4   3    3.00    0.31
  22   4  -3    3.38    0.30
  22  -5   0    0.31    0.20
  22  -5  -1   12.58    0.65
  22  -5  -1   12.43    0.57
  22  -5  -1   13.04    0.57
  22  -5  -1   11.28    0.58
  22   5   1   13.58    0.59
  22   5   1   11.55    0.64
  22  -5   1   12.95    0.56
  22  -5  -2    9.24    0.52
  22  -5  -2    9.04    0.59
  22  -5  -2   10.36    0.57
  22   5   2    9.79    0.57
  22  -5   2    9.54    0.52
  22   5  -2    8.62    0.55
  22   5   3    2.84    0.29
  22  -5  -3    1.95    0.24
 -22   5  -3    2.73    0.26
  22  -5  -3    2.02    0.24
  22   5  -3    2.68    0.27
  22  -5   3    2.01    0.25
  22   6   0    0.01    0.23
  22   6   0   -0.34    0.25
  22  -6   0   -0.04    0.23
  22  -6   0    0.03    0.21
  22   6   1    4.24    0.43
  22   6   1    5.56    0.44
  22  -6  -1    5.66    0.41
  22  -6  -1    5.15    0.41
  22  -6   1    5.76    0.42
  22   6   2    1.10    0.33
  22  -6  -2    1.62    0.29
  22  -6  -2    0.81    0.28
  22   6  -2    0.60    0.29
  22  -6   2    1.44    0.29
  22  -6  -3    8.90    0.36
  22   6  -3    8.28    0.35
  22   7   0   10.31    0.54
  22   7   0   11.71    0.59
  22   7   1   12.29    0.63
  22  -7  -1   12.48    0.59
  22   7   2   19.06    0.68
  22  -7  -2   18.32    0.63
  22   7  -2   18.69    0.63
  22   8   0    6.70    0.49
  22   8   1   22.54    0.76
 -22   8  -2    2.02    0.26
  22   8   2    2.39    0.33
  22  -8  -2    2.24    0.30
  22   8  -2    2.01    0.27
  22   9   0   16.55    0.66
  22   9   1    8.06    0.52
 -22   9   1    8.81    0.61
  22   9   2    6.08    0.36
 -22   9  -2    5.56    0.30
 -22   9   2    5.99    0.44
  22  10   0    0.70    0.27
 -22  10   0    0.67    0.28
  22  10   1    0.17    0.25
  22  10  -1    0.30    0.22
 -22  10   1    0.39    0.28
  22  11   0   -0.15    0.22
 -22  11   0    0.03    0.21
 -22  11  -1    0.58    0.21
  22  11   1    0.59    0.21
  22  11  -1    0.23    0.18
 -22  11   1    0.62    0.21
  23   0   0   -0.05    0.09
  23   0   1    0.03    0.14
  23   0  -1   -0.04    0.09
  23   0  -1   -0.04    0.26
  23   0   2   -0.04    0.24
  23   0   2    0.34    0.31
  23   0  -2   -0.18    0.27
  23   0   2   -0.03    0.25
  23   0  -2   -0.68    0.24
  23   0   3   -0.19    0.27
  23   0  -3    0.23    0.24
 -23   0  -3   -0.06    0.23
  23   0  -3    0.02    0.22
  23  -1   0   28.45    0.52
  23   1   0   28.21    0.44
  23   1   1   22.27    0.50
  23  -1  -1   22.99    0.75
  23  -1  -1   22.41    0.45
  23  -1   1   22.17    0.54
  23   1   2   10.40    0.54
  23  -1  -2   11.07    0.56
  23   1   2   10.27    0.61
  23  -1  -2   10.83    0.55
  23  -1  -2   10.10    0.61
  23   1   2   10.26    0.58
  23   1  -2    9.73    0.58
  23  -1   2   10.07    0.56
  23  -1   2   11.08    0.61
  23  -1   2   10.26    0.55
  23   1   3    4.34    0.37
  23  -1  -3    3.91    0.32
 -23   1  -3    4.17    0.34
  23  -1  -3    4.47    0.36
  23   1  -3    4.29    0.35
 -23  -1  -3    4.61    0.33
  23  -1   3    3.84    0.36
  23  -2   0   23.48    0.73
  23  -2   0   23.78    0.52
  23  -2  -1   20.49    0.47
  23   2   1   21.23    0.47
  23   2   1   20.99    0.74
  23  -2  -1   20.91    0.71
  23  -2   1   20.58    0.54
  23  -2  -2    1.97    0.33
  23  -2  -2    2.15    0.36
  23   2   2    2.11    0.37
  23   2   2    1.98    0.34
  23  -2  -2    2.23    0.36
  23   2  -2    1.75    0.34
  23  -2   2    2.64    0.34
  23  -2   2    2.15    0.37
  23  -2   2    1.99    0.33
 -23   2  -3    1.15    0.28
  23   2   3    1.27    0.31
  23  -2  -3    1.44    0.26
  23  -2  -3    1.02    0.27
  23  -2   3    1.63    0.30
  23   2  -3    1.17    0.27
  23  -3   0  165.12    2.06
  23   3   1   46.14    1.05
  23  -3  -1   45.37    0.80
  23   3   1   45.56    0.74
  23  -3  -1   47.57    1.07
  23  -3   1   47.08    0.88
  23  -3  -2   11.10    0.62
  23  -3  -2   10.93    0.56
  23   3   2   10.55    0.56
  23   3   2   10.33    0.61
  23  -3  -2   10.88    0.57
  23  -3   2   10.92    0.56
  23   3  -2    9.80    0.55
  23  -3   2   10.21    0.54
  23  -3   2   10.65    0.62
  23  -3  -3    2.96    0.28
  23   3   3    3.35    0.33
  23  -3  -3    3.19    0.28
  23  -3  -3    3.35    0.30
 -23   3  -3    3.46    0.32
  23   3  -3    3.58    0.30
  23  -3   3    3.20    0.32
  23  -4   0    3.40    0.28
  23   4   1   16.49    0.64
  23  -4  -1   16.36    0.62
  23  -4  -1   17.95    0.68
  23   4   1   16.67    0.67
  23  -4  -1   16.76    0.61
  23  -4  -1   16.72    0.50
  23  -4  -1   15.67    0.65
  23  -4   1   16.44    0.62
  23  -4   1   17.21    0.56
  23  -4   1   17.03    0.63
  23  -4  -2    2.11    0.32
  23   4   2    2.37    0.39
  23  -4  -2    2.11    0.36
  23   4   2    1.71    0.31
  23  -4  -2    1.94    0.34
  23   4  -2    2.00    0.34
  23  -4   2    2.90    0.32
  23  -4   2    2.13    0.32
  23  -4  -3    0.99    0.22
 -23   4  -3    0.64    0.23
  23  -4  -3    0.37    0.21
  23  -4  -3    0.85    0.22
  23   4   3    0.81    0.25
  23  -4   3    0.89    0.24
  23   4  -3    0.86    0.22
  23  -5   0    2.96    0.33
  23  -5   0    3.40    0.35
  23  -5   0    2.90    0.29
  23   5   1   17.05    0.66
  23   5   1   17.04    0.69
  23  -5  -1   15.33    0.61
  23  -5  -1   16.63    0.68
  23  -5  -1   15.59    0.61
  23  -5   1   16.41    0.61
  23  -5   1   15.97    0.61
  23   5   2    8.65    0.56
  23  -5  -2    6.80    0.48
  23  -5  -2    7.26    0.45
  23  -5  -2    8.04    0.49
  23   5  -2    8.33    0.53
  23  -5   2    7.90    0.48
  23  -5  -3    2.35    0.23
  23   5   3    2.66    0.25
  23  -5  -3    2.39    0.23
 -23   5  -3    2.56    0.24
  23   5  -3    2.36    0.24
  23   6   0    5.76    0.45
  23  -6   0    5.96    0.41
  23  -6   0    6.37    0.43
  23  -6  -1    2.24    0.32
  23  -6  -1    2.71    0.32
  23   6   1    1.94    0.34
  23  -6   1    2.08    0.31
  23  -6  -2    1.95    0.30
  23  -6  -2    2.25    0.32
  23   6   2    2.07    0.35
  23   6  -2    1.74    0.31
  23  -6   2    1.80    0.31
  23   7   0    0.56    0.28
  23   7   1   10.35    0.60
  23  -7  -1   10.50    0.54
  23  -7  -2    3.54    0.34
  23   7   2    4.15    0.38
  23   7  -2    3.47    0.33
  23   8   0   55.41    1.20
  23  -8  -1   10.03    0.49
  23   8   1   10.33    0.57
  23   8   2    1.05    0.26
  23  -8  -2    1.01    0.25
  23   9   0    3.41    0.37
  23   9   1    3.19    0.35
 -23   9   1    2.66    0.38
  23   9   2    5.83    0.36
 -23   9   2    5.62    0.40
  23  10   0    8.20    0.49
  23  10   1    0.38    0.23
 -23  10   1    0.63    0.26
  23  11   0   14.23    0.50
  23  11   1    0.75    0.19
 -23  11  -1    0.48    0.18
  24   0   0   36.84    0.57
  24   0   1   38.95    0.71
  24   0  -1   40.70    0.95
  24   0  -2   29.37    0.78
  24   0   2   29.99    0.82
  24   0   2   29.44    0.78
  24   0  -2   29.05    0.85
  24   0   2   29.54    0.87
 -24   0  -3    5.48    0.33
  24   0  -3    5.76    0.38
  24   0   3    6.50    0.46
  24   0  -3    6.09    0.42
  24  -1   0    9.02    0.30
  24   1   0    8.74    0.22
  24   1   1    9.98    0.34
  24  -1  -1   10.51    0.55
  24  -1  -1    9.31    0.29
  24  -1   1    9.53    0.37
  24   1   2   22.29    0.70
  24   1   2   23.68    0.80
  24  -1  -2   22.99    0.71
  24  -1  -2   24.79    0.76
  24  -1  -2   23.37    0.77
  24   1   2   24.51    0.76
  24  -1   2   21.51    0.71
  24  -1   2   22.52    0.72
  24   1  -2   23.15    0.75
  24  -1   2   23.06    0.78
 -24   1  -3   12.63    0.50
  24   1   3   11.18    0.53
  24  -1  -3   12.03    0.46
  24  -1  -3   12.13    0.50
  24  -1   3   11.86    0.52
  24   1  -3   11.47    0.48
 -24  -1  -3   11.19    0.44
  24  -2   0   39.67    0.69
  24  -2  -1   16.22    0.62
  24  -2  -1   15.32    0.65
  24  -2  -1   15.82    0.41
  24  -2  -1   14.80    0.63
  24   2   1   16.06    0.40
  24   2   1   15.39    0.63
  24  -2   1   15.53    0.64
  24  -2   1   16.30    0.63
  24  -2   1   15.08    0.48
  24  -2  -2    1.51    0.32
  24  -2  -2    1.84    0.32
  24  -2  -2    1.35    0.33
  24   2   2    1.39    0.31
  24   2   2    1.46    0.33
  24  -2   2    1.42    0.29
  24  -2   2    1.76    0.32
  24  -2   2    1.83    0.36
  24   2  -2    1.47    0.32
  24  -2  -3    7.33    0.42
  24   2   3    7.86    0.47
 -24   2  -3    7.31    0.44
  24  -2  -3    7.68    0.41
  24   2  -3    7.65    0.42
  24  -2   3    7.15    0.45
  24  -3   0    5.45    0.31
  24   3   1   61.73    1.32
  24  -3  -1   62.93    1.28
  24   3   1   63.89    1.27
  24  -3  -1   62.41    1.21
  24  -3  -1   62.09    1.20
  24  -3   1   62.58    1.22
  24  -3   1   60.90    1.18
  24  -3  -2    4.32    0.42
  24   3   2    4.60    0.41
  24  -3  -2    5.13    0.42
  24   3   2    5.04    0.46
  24  -3  -2    4.92    0.41
  24   3  -2    4.95    0.42
  24  -3   2    4.78    0.39
  24  -3   2    4.81    0.41
  24  -3  -3    5.64    0.30
  24   3   3    5.42    0.39
  24  -3  -3    4.58    0.32
 -24   3  -3    5.66    0.33
  24  -3  -3    4.83    0.29
  24   3  -3    4.61    0.31
  24  -3   3    5.64    0.40
  24  -4   0    1.72    0.31
  24  -4   0    1.68    0.30
  24  -4   0    1.97    0.22
  24   4   1    6.44    0.46
  24  -4  -1    5.67    0.42
  24   4   1    7.06    0.51
  24  -4  -1    7.11    0.45
  24  -4  -1    5.56    0.45
  24  -4   1    5.83    0.44
  24  -4   1    6.83    0.44
  24  -4  -2    5.07    0.39
  24   4   2    5.30    0.40
  24  -4  -2    5.63    0.45
  24  -4  -2    5.27    0.41
  24   4   2    6.13    0.48
  24  -4   2    4.55    0.37
  24  -4   2    5.86    0.38
  24   4  -2    5.14    0.41
  24  -4  -3    3.39    0.24
 -24   4  -3    4.02    0.28
  24  -4  -3    3.42    0.25
  24   4   3    3.09    0.27
  24   4  -3    3.82    0.27
  24  -4   3    3.69    0.26
  24  -5   0    0.43    0.24
  24  -5   0    0.13    0.25
  24  -5  -1   25.55    0.72
  24  -5  -1   24.99    0.75
  24  -5  -1   24.34    0.78
  24   5   1   25.54    0.82
  24  -5   1   24.34    0.73
  24  -5   1   25.79    0.74
  24  -5  -2    0.57    0.28
  24   5   2    0.39    0.31
  24  -5  -2    0.97    0.31
  24  -5  -2    1.55    0.29
  24  -5   2    0.81    0.26
  24   5  -2    1.07    0.28
  24  -6   0    0.51    0.27
  24  -6   0    0.51    0.26
  24  -6  -1    0.71    0.29
  24  -6  -1    0.44    0.25
  24   6   1    0.85    0.30
  24  -6   1    1.18    0.28
  24  -6  -2    3.38    0.36
  24   6   2    4.18    0.39
  24  -6  -2    4.09    0.35
  24   6  -2    3.68    0.34
  24  -6   2    4.18    0.35
  24   7   0   35.92    0.93
  24  -7  -1   17.60    0.63
  24   7   1   17.41    0.70
  24  -7  -1   16.98    0.57
  24   7   2   10.28    0.53
  24  -7  -2   11.42    0.51
  24  -7  -2   10.69    0.48
  24   8   0   10.98    0.56
  24  -8  -1    6.44    0.38
  24   8   1    7.24    0.49
  24  -8  -2    4.84    0.29
  24   8   2    5.27    0.34
  24   9   0    0.09    0.24
  24   9   1    7.37    0.49
 -24   9   1    7.93    0.55
  24  10   0    5.21    0.36
  24  10   1    0.36    0.21
 -24  10   1   -0.04    0.21
  24  11   0    0.13    0.18
  25   0   0   -0.11    0.08
  25   0  -1   -0.08    0.25
  25   0   1    0.36    0.28
  25   0   1    0.19    0.25
  25   0  -1   -0.03    0.27
  25   0  -2    0.14    0.26
  25   0   2    0.21    0.26
  25   0  -2   -0.02    0.28
  25   0   2    0.18    0.30
  25   0   2    0.33    0.25
 -25   0  -3   -0.01    0.19
  25   0   3   -0.02    0.22
  25   0  -3    0.00    0.18
  25   0  -3    0.05    0.20
  25  -1   0   14.34    0.36
  25   1   0   14.52    0.27
  25  -1  -1   24.86    0.76
  25  -1  -1   25.80    0.77
  25   1   1   26.32    0.78
  25  -1  -1   26.75    0.86
  25  -1   1   25.36    0.77
  25  -1   1   25.56    0.75
  25  -1  -2    1.26    0.31
  25   1   2    1.00    0.30
  25  -1  -2    1.01    0.29
  25   1   2    0.92    0.30
  25   1   2    1.16    0.29
  25   1  -2    0.26    0.27
  25  -1   2    1.17    0.28
  25  -1   2    1.03    0.32
  25  -1   2    0.82    0.27
  25  -1  -3    2.42    0.26
  25  -1  -3    2.06    0.23
  25   1   3    1.83    0.27
 -25   1  -3    1.89    0.24
  25  -1   3    1.93    0.26
  25   1  -3    1.99    0.25
  25  -2   0   27.84    0.56
  25  -2  -1   32.14    0.85
  25  -2  -1   31.33    0.85
  25   2   1   32.28    0.85
  25  -2   1   32.64    0.84
  25  -2   1   33.08    0.85
  25  -2  -2    3.19    0.35
  25  -2  -2    2.50    0.37
  25   2   2    2.82    0.39
  25  -2  -2    2.85    0.36
  25   2   2    2.98    0.35
  25  -2   2    2.64    0.33
  25   2  -2    2.75    0.34
  25  -2   2    2.97    0.34
  25  -2   2    3.21    0.40
  25   2   3    2.15    0.26
  25  -2  -3    1.48    0.22
  25  -2  -3    1.92    0.23
 -25   2  -3    1.99    0.26
  25   2  -3    2.27    0.24
  25  -2   3    1.32    0.24
  25  -3   0    7.14    0.46
  25  -3   0    5.91    0.43
  25  -3   0    6.01    0.31
  25  -3  -1   53.81    1.13
  25  -3  -1   54.01    1.11
  25   3   1   54.49    1.19
  25  -3   1   53.42    1.11
  25  -3   1   55.02    1.09
  25  -3  -2   13.44    0.59
  25   3   2   13.10    0.64
  25  -3  -2   12.37    0.63
  25   3   2   12.15    0.58
  25  -3  -2   12.67    0.58
  25  -3   2   13.09    0.57
  25  -3   2   13.65    0.58
  25   3  -2   12.62    0.58
  25  -3  -3    2.36    0.23
  25   3   3    2.27    0.25
  25  -3  -3    2.19    0.22
 -25   3  -3    1.90    0.24
  25  -3   3    2.24    0.24
  25   3  -3    2.37    0.23
  25  -4   0    3.48    0.34
  25  -4   0    2.89    0.35
  25   4   1   31.38    0.91
  25  -4  -1   31.33    0.85
  25  -4  -1   31.42    0.80
  25  -4   1   30.99    0.82
  25  -4   1   31.59    0.82
  25  -4  -2    0.36    0.29
  25   4   2    0.83    0.26
  25  -4  -2    0.23    0.26
  25  -4  -2    0.20    0.29
  25   4   2    0.98    0.30
  25  -4   2    0.50    0.26
  25   4  -2    0.69    0.27
  25  -4   2    0.84    0.26
  25  -5   0   10.60    0.53
  25  -5   0   10.78    0.55
  25   5   1    2.90    0.37
  25  -5  -1    2.60    0.36
  25  -5  -1    3.53    0.35
  25  -5   1    3.62    0.37
  25  -5   1    3.82    0.37
  25  -5  -2   11.46    0.55
  25  -5  -2   11.65    0.58
  25   5   2   12.08    0.61
  25  -5  -2   12.56    0.59
  25  -5   2   12.06    0.53
  25   5  -2   10.87    0.52
  25  -6   0    7.85    0.52
  25  -6   0    7.24    0.47
  25  -6  -1    7.08    0.44
  25   6   1    6.95    0.50
  25  -6  -1    6.91    0.43
  25  -6   1    6.31    0.41
  25  -6  -2    4.14    0.33
  25  -6  -2    3.64    0.33
  25   6   2    3.70    0.36
  25  -6   2    2.78    0.30
  25  -7   0    1.42    0.27
  25   7   0    0.64    0.29
  25  -7  -1    1.31    0.25
  25  -7  -1    1.67    0.28
  25   7   1    1.04    0.30
  25  -7  -2    1.31    0.26
  25   7   2    1.62    0.28
  25  -7  -2    1.11    0.24
  25   8   0    3.98    0.38
  25  -8  -1    5.37    0.35
  25   8   1    5.78    0.42
 -25   8   1    4.94    0.41
  25   8   2    0.77    0.21
  25  -8  -2    0.98    0.19
 -25   8   2    0.44    0.22
  25   9   0    0.11    0.23
  25   9   1    1.30    0.27
 -25   9   1    1.17    0.29
  25  10   0   -0.23    0.19
  25  10   1    2.98    0.26
 -25  10   1    2.34    0.24
  26   0   0    0.54    0.10
  26   0   0    0.19    0.24
  26   0   0    0.92    0.27
  26   0  -1   19.50    0.66
  26   0   1   19.81    0.70
  26   0   1   19.58    0.67
  26   0   2   20.57    0.66
  26   0   2   21.48    0.71
  26   0   2   21.27    0.71
  26   0  -2   20.48    0.70
  26   0  -2   20.66    0.65
  26   0  -3   35.61    0.70
  26   0   3   37.60    0.74
  26   1   0   11.64    0.56
  26  -1   0   11.52    0.55
  26  -1   0   12.23    0.32
  26  -1   0   11.69    0.57
  26   1   1    3.05    0.37
  26  -1  -1    2.72    0.35
  26  -1  -1    3.08    0.35
  26  -1   1    3.28    0.36
  26  -1   1    2.71    0.35
  26  -1  -2   34.18    0.89
  26   1   2   34.35    0.80
  26   1   2   34.55    0.86
  26   1   2   35.07    0.90
  26  -1  -2   34.92    0.83
  26  -1   2   34.59    0.85
  26   1  -2   32.38    0.86
  26  -1   2   33.92    0.90
  26  -1   2   34.45    0.81
 -26   1  -3    4.01    0.25
  26  -1  -3    4.81    0.31
  26   1   3    5.33    0.36
  26   1  -3    3.78    0.26
  26  -1   3    5.21    0.35
  26  -2   0   38.72    0.91
  26  -2   0   38.76    0.94
  26  -2  -1   32.84    0.84
  26   2   1   32.06    0.84
  26  -2  -1   31.97    0.85
  26  -2   1   32.57    0.85
  26  -2   1   31.11    0.83
  26  -2  -2   10.34    0.55
  26   2   2    9.97    0.55
  26   2   2    8.68    0.57
  26  -2  -2    9.76    0.54
  26  -2  -2    9.83    0.54
  26  -2   2   10.53    0.53
  26   2  -2   10.02    0.53
  26  -2   2    9.79    0.53
 -26   2  -3    1.94    0.22
  26  -2  -3    1.50    0.20
  26   2   3    2.19    0.22
  26   2  -3    1.69    0.20
  26  -3   0    8.78    0.52
  26  -3   0    8.92    0.53
  26  -3  -1   13.15    0.61
  26  -3  -1   12.30    0.58
  26  -3   1   12.86    0.58
  26  -3   1   13.52    0.58
  26  -3  -2    0.87    0.29
  26  -3  -2    1.08    0.29
  26   3   2    0.94    0.27
  26   3   2    1.17    0.31
  26  -3  -2    1.12    0.29
  26  -3   2    1.12    0.27
  26  -3   2    1.34    0.28
  26   3  -2    1.13    0.28
  26  -4   0    7.35    0.48
  26  -4   0    7.37    0.47
  26  -4  -1    1.54    0.34
  26  -4  -1    2.11    0.31
  26   4   1    1.78    0.34
  26  -4   1    1.86    0.30
  26  -4   1    2.06    0.31
  26  -4  -2    8.47    0.55
  26  -4  -2    8.11    0.51
  26  -4  -2    8.06    0.51
  26   4   2    7.86    0.54
  26  -4   2    7.75    0.47
  26   4  -2    7.47    0.46
  26  -4   2    7.29    0.47
  26  -5   0    4.34    0.38
  26  -5   0    4.34    0.39
  26   5   1    4.00    0.40
  26  -5  -1    3.73    0.36
  26  -5  -1    3.77    0.37
  26  -5   1    3.14    0.35
  26  -5   1    3.83    0.35
  26  -5  -2    0.19    0.26
  26  -5  -2    0.51    0.26
  26   5   2    0.61    0.27
  26  -5   2    0.38    0.25
  26  -6   0    1.75    0.30
  26  -6   0    2.70    0.32
  26  -6  -1    5.13    0.38
  26   6   1    5.01    0.42
  26  -6  -1    5.48    0.39
  26  -6   1    6.15    0.40
  26  -6  -2    1.70    0.28
  26  -6  -2    1.65    0.27
  26   6   2    1.72    0.28
  26  -6   2    1.70    0.26
  26  -7   0    0.53    0.25
  26  -7   0    0.67    0.23
  26  -7  -1    0.17    0.26
  26  -7  -1    0.45    0.24
  26   7   1    0.36    0.26
  26  -7   1    0.02    0.24
  26   7   2    7.21    0.41
  26  -7  -2    6.65    0.38
  26  -7  -2    6.69    0.38
  26   8   0    3.29    0.33
  26  -8  -1    6.46    0.43
  26   8   1    6.81    0.47
 -26   8   1    6.61    0.42
  26   9   0    1.08    0.25
  26   9   1   18.78    0.57
 -26   9   1   19.29    0.57
  26  10   0    0.86    0.20
  27   0   0    0.22    0.27
  27   0   0   -0.18    0.23
  27   0   1   -0.31    0.25
  27   0  -1   -0.04    0.25
  27   0   1    0.02    0.26
  27   0   2    0.21    0.25
  27   0   2    0.21    0.27
  27   0   2   -0.44    0.22
  27   0  -2   -0.02    0.24
  27   0  -2    0.39    0.26
  27   1   0    0.62    0.28
  27  -1   0    0.63    0.27
  27  -1   0    1.08    0.29
  27   1   1    5.22    0.41
  27  -1  -1    5.24    0.41
  27  -1  -1    5.12    0.40
  27  -1   1    5.09    0.41
  27  -1   1    4.78    0.42
  27  -1  -2    8.28    0.49
  27  -1  -2    8.72    0.52
  27   1   2    8.27    0.54
  27   1   2    8.19    0.50
  27   1   2    8.58    0.49
  27  -1   2    7.93    0.50
  27  -1   2    8.69    0.48
  27   1  -2    8.74    0.50
  27  -2   0   18.67    0.67
  27  -2   0   19.77    0.67
  27   2   1   15.41    0.61
  27  -2  -1   14.05    0.59
  27  -2  -1   14.54    0.60
  27  -2   1   15.32    0.62
  27  -2   1   14.84    0.61
  27  -2  -2   11.89    0.58
  27   2   2   11.94    0.58
  27   2   2   12.07    0.55
  27  -2  -2   11.28    0.54
  27  -2  -2   12.59    0.55
  27   2  -2   11.77    0.54
  27  -2   2   11.10    0.55
  27  -2   2   12.00    0.53
  27  -3   0    0.00    0.25
  27  -3   0    0.24    0.27
  27  -3  -1   16.50    0.63
  27  -3  -1   15.89    0.63
  27  -3   1   16.52    0.63
  27  -3   1   15.50    0.61
  27   3   2    0.38    0.27
  27  -3  -2    0.30    0.27
  27   3   2    0.70    0.25
  27  -3  -2   -0.13    0.26
  27  -3  -2    0.08    0.27
  27  -3   2    0.02    0.23
  27   3  -2    0.33    0.24
  27  -3   2   -0.04    0.24
  27  -4   0   59.22    1.16
  27  -4   0   59.41    1.14
  27  -4  -1    1.06    0.29
  27  -4  -1    1.29    0.31
  27   4   1    1.20    0.30
  27  -4   1    1.10    0.29
  27  -4   1    0.81    0.28
  27  -4  -2    4.41    0.34
  27  -4  -2    4.75    0.38
  27  -4  -2    5.05    0.37
  27   4   2    4.83    0.40
  27  -4   2    4.61    0.35
  27  -4   2    3.67    0.32
  27  -5   0   15.87    0.59
  27  -5   0   16.26    0.62
  27  -5  -1    8.03    0.50
  27  -5  -1    7.29    0.44
  27   5   1    7.51    0.50
  27  -5   1    7.42    0.47
  27  -5   1    7.28    0.48
  27  -5  -2    5.81    0.35
  27   5   2    5.54    0.38
  27  -5  -2    4.92    0.35
  27  -5   2    6.48    0.43
  27  -6   0    3.89    0.35
  27  -6   0    4.39    0.36
  27   6   1   -0.23    0.24
  27  -6  -1   -0.03    0.24
  27  -6  -1    0.38    0.25
  27  -6   1    0.07    0.25
  27   6   2    1.67    0.27
  27  -6  -2    1.18    0.22
  27  -6  -2    1.60    0.24
  27  -6   2    1.36    0.23
  27  -7   0    1.04    0.26
  27  -7   0    1.14    0.28
  27  -7  -1    6.71    0.46
  27   7   1    6.92    0.46
  27  -7  -1    6.33    0.42
  27  -7   1    6.41    0.43
  27   7   2    4.43    0.32
  27  -7  -2    3.88    0.24
  27   8   0    0.90    0.24
  27   8   1    0.79    0.25
  27  -8  -1    1.42    0.24
 -27   8   1    0.92    0.28
  27   9   0    0.62    0.21
  27   9   1    5.62    0.33
  28   0   0    6.14    0.44
  28   0   0    6.35    0.42
  28   0  -1    0.73    0.27
  28   0   1    1.20    0.29
  28   0   1    1.58    0.30
  28   0  -2   16.74    0.55
  28   0  -2   17.01    0.60
  28   0   2   16.78    0.56
  28   0   2   16.70    0.61
  28   0   2   16.24    0.62
  28  -1   0    1.61    0.31
  28  -1   0    2.00    0.32
  28   1   0    2.47    0.34
  28   1   1    3.68    0.38
  28  -1  -1    3.45    0.36
  28  -1  -1    3.65    0.37
  28  -1   1    3.47    0.37
  28  -1   1    3.25    0.36
  28  -1  -2    8.37    0.50
  28   1   2    8.41    0.51
  28  -1  -2    8.05    0.47
  28   1   2    7.26    0.48
  28  -1   2    8.38    0.50
  28  -1   2    7.78    0.46
  28   1  -2    7.54    0.46
  28  -2   0   45.23    1.00
  28  -2   0   44.51    0.98
  28  -2  -1   19.25    0.66
  28  -2  -1   18.66    0.67
  28   2   1   18.80    0.66
  28  -2   1   20.11    0.67
  28  -2   1   18.98    0.67
  28  -2  -2    1.89    0.30
  28   2   2    2.60    0.32
  28  -2  -2    1.97    0.29
  28  -2  -2    1.86    0.29
  28   2   2    2.03    0.29
  28  -2   2    1.52    0.28
  28   2  -2    2.03    0.28
  28  -2   2    1.55    0.29
  28  -3   0   36.33    0.89
  28  -3   0   36.56    0.88
  28  -3  -1    4.83    0.39
  28  -3  -1    4.78    0.41
  28  -3   1    3.66    0.37
  28  -3   1    4.60    0.39
  28   3   2   11.38    0.50
  28  -3  -2   11.58    0.50
  28  -3  -2   11.65    0.54
  28   3   2   12.22    0.57
  28  -3  -2   11.67    0.51
  28  -3   2   10.89    0.49
  28  -3   2   11.49    0.51
  28  -4   0    3.67    0.36
  28  -4   0    4.37    0.37
  28  -4  -1    3.09    0.35
  28  -4  -1    2.99    0.35
  28  -4   1    2.98    0.35
  28  -4   1    2.93    0.33
  28  -4  -2    5.02    0.34
  28   4   2    5.50    0.38
  28  -4  -2    4.80    0.33
  28  -4   2    4.39    0.32
  28  -4   2    4.46    0.33
  28  -5   0    0.53    0.26
  28  -5   0    0.54    0.26
  28  -5  -1    4.18    0.36
  28  -5  -1    3.69    0.34
  28   5   1    3.16    0.35
  28  -5   1    4.03    0.36
  28  -5   1    3.42    0.33
  28  -5  -2    3.56    0.29
  28  -5  -2    2.93    0.28
  28   5   2    3.52    0.30
  28  -5   2    3.30    0.28
  28  -6   0    2.78    0.32
  28  -6   0    2.81    0.31
  28  -6  -1    0.34    0.26
  28  -6  -1    0.20    0.24
  28   6   1   -0.28    0.23
  28  -6   1   -0.26    0.24
  28  -6  -2    1.74    0.21
  28   6   2    2.02    0.24
  28  -6  -2    1.91    0.22
  28  -6   2    2.12    0.21
  28  -7   0    1.77    0.27
  28  -7   0    1.32    0.27
  28   7   1    0.28    0.23
  28  -7  -1    0.13    0.21
  28  -7  -1    0.18    0.23
  28  -7   1    0.05    0.21
  28   8   1    8.78    0.43
  28  -8  -1    8.26    0.37
  29   0   0    0.40    0.26
  29   0   0    0.14    0.24
  29   0  -1   -0.24    0.23
  29   0   1   -0.04    0.25
  29   0   1    0.16    0.26
  29   0  -2    0.12    0.22
  29   0   2    0.05    0.20
  29   0  -2    0.06    0.21
  29   0   2    0.10    0.22
  29  -1   0   20.36    0.66
  29   1   0   18.47    0.66
  29  -1   0   18.67    0.67
  29  -1  -1    6.61    0.43
  29   1   1    6.33    0.42
  29  -1  -1    6.00    0.41
  29  -1   1    5.92    0.42
  29  -1   1    5.44    0.41
  29  -1  -2    4.14    0.34
  29   1   2    4.89    0.35
  29  -1  -2    4.14    0.32
  29   1   2    4.72    0.35
  29  -1   2    4.80    0.32
  29  -1   2    5.25    0.36
  29   1  -2    4.51    0.34
  29  -2   0   42.22    0.93
  29  -2   0   42.15    0.96
  29   2   1    7.16    0.48
  29  -2  -1    7.20    0.49
  29  -2  -1    8.10    0.51
  29  -2   1    7.55    0.50
  29  -2   1    6.85    0.44
  29  -2  -2    3.00    0.28
  29   2   2    1.99    0.30
  29  -2  -2    2.67    0.30
  29  -2  -2    2.21    0.28
  29   2   2    2.23    0.28
  29  -2   2    2.30    0.27
  29  -2   2    2.15    0.29
  29  -3   0   12.78    0.57
  29  -3   0   13.27    0.62
  29  -3  -1    2.94    0.34
  29  -3  -1    2.57    0.33
  29  -3   1    2.34    0.33
  29  -3   1    2.57    0.32
  29  -3  -2   14.02    0.52
  29  -3  -2   13.92    0.51
  29   3   2   13.39    0.54
  29  -3  -2   13.77    0.49
  29  -3   2   13.65    0.49
  29  -3   2   13.93    0.51
  29  -4   0    7.44    0.49
  29  -4   0    8.23    0.49
  29  -4  -1    0.19    0.27
  29  -4  -1    0.37    0.26
  29  -4   1    0.07    0.24
  29  -4   1    0.26    0.24
  29   4   2   -0.06    0.20
  29  -4  -2    0.43    0.22
  29  -4  -2    0.40    0.21
  29  -4   2    0.10    0.20
  29  -4   2   -0.12    0.17
  29  -5   0   -0.11    0.24
  29  -5   0    0.13    0.25
  29  -5  -1   20.90    0.62
  29  -5  -1   21.19    0.66
  29   5   1   20.76    0.65
  29  -5   1   20.79    0.63
  29  -5   1   20.89    0.64
  29   5   2    0.54    0.20
  29  -5  -2    0.91    0.20
  29  -5  -2    0.60    0.20
  29  -5   2    0.35    0.19
  29  -6   0    0.97    0.28
  29  -6   0    1.30    0.28
  29  -6  -1    5.12    0.35
  29   6   1    4.27    0.33
  29  -6  -1    4.51    0.32
  29  -6   1    4.91    0.34
  29  -7   0    2.64    0.28
  29  -7   0    2.93    0.28
  29  -7  -1    1.69    0.23
  29   7   1    1.92    0.26
  29  -7  -1    2.01    0.24
  29  -7   1    1.78    0.23
  30   0   0    0.80    0.28
  30   0   0    0.16    0.25
  30   0  -1    6.26    0.38
  30   0   1    6.37    0.39
  30   0   1    6.43    0.42
  30   0   2    3.48    0.30
  30   0  -2    3.08    0.26
  30   0   2    3.27    0.27
  30  -1   0   -0.24    0.24
  30  -1   0   -0.15    0.25
  30   1   0   -0.04    0.25
  30  -1  -1    7.73    0.50
  30  -1  -1    8.95    0.48
  30   1   1    9.01    0.51
  30  -1   1    9.12    0.49
  30  -1   1    8.81    0.50
  30   1   2    1.12    0.23
  30  -1  -2    1.23    0.24
  30  -1  -2    0.88    0.24
  30  -1   2    0.82    0.23
  30  -1   2    0.81    0.21
  30  -2   0   25.18    0.74
  30  -2   0   24.24    0.70
  30   2   1    7.13    0.46
  30  -2  -1    7.54    0.48
  30  -2  -1    7.18    0.43
  30  -2   1    7.54    0.48
  30  -2   1    7.45    0.47
  30  -2  -2    9.27    0.43
  30  -2  -2    9.35    0.42
  30   2   2    8.70    0.44
  30   2   2    9.22    0.42
  30  -2  -2    9.39    0.41
  30  -2   2    9.55    0.44
  30  -2   2    9.26    0.41
  30  -3   0    0.32    0.27
  30  -3   0    0.39    0.26
  30  -3  -1    4.28    0.36
  30  -3  -1    4.20    0.37
  30  -3   1    4.68    0.36
  30  -3   1    4.57    0.37
  30  -3  -2    2.12    0.24
  30  -3  -2    2.46    0.25
  30   3   2    2.94    0.27
  30  -3   2    2.86    0.26
  30  -3   2    2.26    0.24
  30  -4   0   13.87    0.57
  30  -4   0   15.42    0.59
  30  -4  -1    5.79    0.40
  30  -4  -1    6.21    0.39
  30  -4   1    6.60    0.40
  30  -4   1    5.91    0.39
  30   4   2    3.43    0.26
  30  -4  -2    3.70    0.25
  30  -4  -2    3.80    0.25
  30  -4   2    3.75    0.26
  30  -5   0    0.88    0.28
  30  -5   0    1.12    0.27
  30  -5  -1   11.67    0.50
  30  -5  -1   11.86    0.52
  30  -5   1   12.13    0.51
  30  -5   1   11.87    0.51
  30  -6   0   12.83    0.53
  30  -6   0   13.22    0.50
  30  -6  -1    6.46    0.40
  30   6   1    5.96    0.40
  30  -6  -1    6.32    0.41
  30  -6   1    6.06    0.34
  30  -7   0    1.46    0.23
  30  -7   0    1.85    0.24
  30   7   1    2.58    0.26
  30  -7  -1    2.22    0.23
  30  -7  -1    2.46    0.23
  31   0   0   -0.60    0.23
  31   0   0   -0.15    0.22
  31   0   1   -0.32    0.23
  31   0  -1    0.30    0.22
  31   0   1    0.30    0.23
  31   0   2    0.00    0.20
  31   0   2    0.01    0.15
  31  -1   0    1.37    0.27
  31  -1   0    0.80    0.29
  31   1   0    0.91    0.27
  31  -1  -1    8.31    0.48
  31   1   1    7.77    0.46
  31  -1  -1    7.96    0.44
  31  -1   1    7.94    0.45
  31  -1   1    8.19    0.50
  31  -1  -2    2.25    0.22
  31   1   2    2.18    0.24
  31  -1   2    2.40    0.25
  31  -1   2    2.25    0.22
  31  -2   0    0.34    0.27
  31  -2   0    0.95    0.27
  31  -2  -1    6.56    0.44
  31  -2  -1    7.00    0.40
  31   2   1    6.87    0.43
  31  -2   1    6.12    0.40
  31  -2   1    7.56    0.46
  31  -2   2    7.74    0.38
  31  -3   0    6.65    0.40
  31  -3   0    5.83    0.40
  31  -3  -1    8.88    0.49
  31  -3  -1    8.92    0.47
  31  -3   1    8.38    0.48
  31  -3   1    8.64    0.46
  31  -3  -2    3.87    0.24
  31  -3   2    3.02    0.23
  31  -3   2    3.45    0.26
  31  -4   0    0.38    0.26
  31  -4   0    0.52    0.25
  31  -4  -1    5.43    0.35
  31  -4  -1    6.30    0.38
  31  -4   1    5.97    0.37
  31  -4   1    5.48    0.36
  31  -5   0    4.27    0.34
  31  -5   0    4.25    0.33
  31  -5  -1    4.15    0.30
  31  -5  -1    4.05    0.30
  31  -5   1    4.06    0.30
  31  -5   1    4.15    0.31
  31  -6   0    0.76    0.23
  31  -6   0    0.37    0.22
  31  -6  -1    4.77    0.29
  31  -6  -1    4.83    0.29
  31  -6   1    3.71    0.25
  31  -7   0    0.99    0.19
  32   0   0    0.08    0.24
  32   0   0    0.33    0.23
  32   0  -1    0.89    0.23
  32   0   1    1.03    0.25
  32   0   1    0.92    0.23
  32   0   2    0.45    0.18
  32  -1   0    0.01    0.24
  32  -1   0    0.28    0.23
  32  -1  -1    1.00    0.25
  32   1   1    0.52    0.23
  32  -1  -1    0.54    0.24
  32  -1   1    0.81    0.26
  32  -1   1    0.89    0.24
  32  -2   0    5.92    0.38
  32  -2   0    5.46    0.38
  32   2   1    5.74    0.33
  32  -2  -1    6.36    0.44
  32  -2  -1    6.65    0.37
  32  -2   1    6.10    0.41
  32  -2   1    5.87    0.37
  32  -3   0    0.40    0.23
  32  -3   0   -0.21    0.24
  32  -3  -1   12.59    0.50
  32  -3  -1   12.46    0.49
  32  -3   1   12.22    0.49
  32  -3   1   11.89    0.50
  32  -4   0    2.78    0.28
  32  -4   0    3.06    0.31
  32  -4  -1    0.92    0.23
  32  -4  -1    0.68    0.22
  32  -4   1    1.07    0.23
  32  -4   1    0.77    0.23
  32  -5   0    0.27    0.23
  32  -5   0   -0.01    0.20
  32  -5  -1    3.37    0.27
  32  -5  -1    2.71    0.26
  32  -5   1    2.57    0.24
  32  -5   1    3.28    0.26
  32  -6   0    0.65    0.21
  32  -6   0    0.81    0.20
  33   0   0   -0.16    0.21
  33   0   0    0.00    0.20
  33   0   1   -0.04    0.18
  33   0   1    0.07    0.21
  33  -1   0    0.23    0.21
  33  -1   0    0.31    0.24
  33   1   1   14.09    0.47
  33  -1  -1   13.92    0.47
  33  -1  -1   14.39    0.49
  33  -1   1   14.28    0.51
  33  -1   1   14.06    0.46
  33  -2   0    0.10    0.23
  33  -2   0    0.21    0.21
  33  -2  -1    9.25    0.42
  33  -2  -1    9.12    0.44
  33  -2   1   10.15    0.45
  33  -2   1    9.00    0.41
  33  -3   0    0.12    0.22
  33  -3   0    0.04    0.23
  33  -3  -1    0.14    0.20
  33  -3  -1    0.30    0.21
  33  -3   1    0.02    0.21
  33  -3   1   -0.01    0.19
  33  -4   0   -0.06    0.21
  33  -4   0    0.10    0.21
  33  -4  -1    0.39    0.20
  33  -4  -1    0.56    0.20
  33  -4   1    0.77    0.21
  33  -4   1    0.65    0.19
  33  -5   0    9.16    0.41
  33  -5   0    9.54    0.41
  33  -5  -1    2.85    0.24
  34   0   0    4.61    0.30
  34   0   1    8.32    0.37
  34  -1   0    7.03    0.37
  34  -1   0    7.36    0.41
  34   1   1    3.55    0.25
  34  -1  -1    3.39    0.24
  34  -1  -1    3.68    0.25
  34  -1   1    3.26    0.23
  34  -1   1    3.72    0.27
  34  -2  -1   10.13    0.38
  34  -2  -1    9.39    0.38
  34  -2   1    9.63    0.36
  34  -2   1    9.95    0.41
  34  -3   0    4.56    0.29
  34  -3   0    4.71    0.30
  34  -3  -1    6.72    0.33
  34  -3  -1    6.83    0.33
  34  -3   1    6.91    0.35
  34  -3   1    6.33    0.32
  34  -4   0    5.72    0.37
  34  -4   0    6.02    0.31
  35   0   0    0.06    0.16
  35  -1   0    9.17    0.34
  35  -1   0    9.99    0.38
  35  -2   0    2.61    0.24
  35  -2   0    2.53    0.22
  35  -3   0    3.79    0.25
  35  -3   0    3.72    0.23
   0   0   0    0.00    0.00
;
_shelx_hkl_checksum     3016
_shelx_res_file
;
    1py.res created by SHELXL-2014/7
TITL selena12b in Pna2(1)
CELL 1.54178  29.3465  12.2113   3.6206  90.000  90.000  90.000
ZERR    4.00   0.0010   0.0005   0.0002   0.000   0.000   0.000
LATT -1
SYMM -X, -Y, 0.5+Z
SYMM 0.5+X, 0.5-Y, Z
SYMM 0.5-X, 0.5+Y, 0.5+Z
SFAC C H N O
UNIT 56 44 4 28
TEMP -151.190
SIZE 0.11 0.06 0.06
REM colorless rod
L.S. 4
FMAP 2
BOND $H
PLAN -20
HTAB
CONF
EQIV $1 -x+1/2, y+1/2, z-1/2
EQIV $2 x+1/2, -y+1/2, z-1
EQIV $3 -x, -y, z-1/2
EQIV $4 -x, -y+1, z+1/2
HTAB O1 O5
HTAB N1 O4_$1
HTAB O3 O4_$3
HTAB O7 O2_$4
ACTA
WGHT    0.044100    0.181500
FVAR       0.21712
O1    4    0.239970    0.041647    0.307210    11.00000    0.01430    0.01507 =
         0.02907   -0.00116    0.00440   -0.00206
H1O   2    0.211207    0.061688    0.404964    11.00000    0.05745
N1    3    0.323849    0.303710    0.176690    11.00000    0.01515    0.02050 =
         0.01851    0.00024   -0.00043   -0.00675
H1N   2    0.345025    0.365376    0.165753    11.00000    0.04821
C1    1    0.337964    0.202932    0.079604    11.00000    0.01221    0.02699 =
         0.01658    0.00041    0.00060   -0.00059
AFIX  43
H1A   2    0.367860    0.193338   -0.015698    11.00000   -1.20000
AFIX   0
C2    1    0.309966    0.114101    0.115921    11.00000    0.01419    0.02080 =
         0.01566   -0.00171    0.00077    0.00176
AFIX  43
H2A   2    0.320059    0.043292    0.044381    11.00000   -1.20000
AFIX   0
C3    1    0.266021    0.129322    0.260813    11.00000    0.01329    0.01660 =
         0.01351   -0.00051   -0.00151   -0.00144
C4    1    0.251769    0.235512    0.352105    11.00000    0.01321    0.01795 =
         0.01699   -0.00065    0.00165    0.00096
AFIX  43
H4A   2    0.221828    0.248075    0.442401    11.00000   -1.20000
AFIX   0
C5    1    0.281547    0.320845    0.309467    11.00000    0.01903    0.01707 =
         0.01605   -0.00069    0.00001   -0.00119
AFIX  43
H5A   2    0.272299    0.392892    0.374138    11.00000   -1.20000
AFIX   0
O2    4   -0.066095    0.258173    0.578679    11.00000    0.01157    0.01301 =
         0.02992   -0.00003   -0.00119    0.00095
O3    4   -0.041802    0.086695    0.507026    11.00000    0.01239    0.01385 =
         0.03821   -0.00593   -0.00731   -0.00067
H3O   2   -0.070318    0.066724    0.417099    11.00000   -1.50000
O4    4    0.117069   -0.026962    0.702653    11.00000    0.01218    0.01341 =
         0.03310    0.00221    0.00342    0.00173
O5    4    0.167183    0.107396    0.611131    11.00000    0.01197    0.02195 =
         0.04168   -0.00317    0.00855   -0.00233
O6    4    0.119341    0.477229    1.151931    11.00000    0.01786    0.02044 =
         0.02772   -0.00321   -0.00473   -0.00498
O7    4    0.053371    0.531285    0.899193    11.00000    0.01790    0.01256 =
         0.03085   -0.00570   -0.00195    0.00034
H7O   2    0.061129    0.597942    0.986924    11.00000   -1.50000
C6    1    0.012880    0.215686    0.684612    11.00000    0.01247    0.01262 =
         0.01298    0.00099    0.00134    0.00081
C7    1    0.046180    0.134902    0.646165    11.00000    0.01417    0.01116 =
         0.01293    0.00178    0.00066   -0.00143
AFIX  43
H7A   2    0.038000    0.063802    0.562817    11.00000   -1.20000
AFIX   0
C8    1    0.091534    0.158739    0.730386    11.00000    0.01277    0.01432 =
         0.01287    0.00219    0.00086   -0.00053
C9    1    0.103295    0.263210    0.848011    11.00000    0.01107    0.01663 =
         0.01499    0.00025   -0.00079   -0.00170
AFIX  43
H9A   2    0.134137    0.279538    0.905647    11.00000   -1.20000
AFIX   0
C10   1    0.070189    0.344095    0.881953    11.00000    0.01392    0.01360 =
         0.01167    0.00019    0.00030   -0.00168
C11   1    0.024633    0.320214    0.801232    11.00000    0.01390    0.01379 =
         0.01265    0.00063    0.00036    0.00239
AFIX  43
H11A  2    0.001913    0.375140    0.826065    11.00000   -1.20000
AFIX   0
C12   1   -0.035567    0.189884    0.585962    11.00000    0.01517    0.01246 =
         0.01369    0.00088   -0.00020    0.00002
C13   1    0.127940    0.073234    0.678206    11.00000    0.01285    0.01591 =
         0.01637   -0.00067    0.00003    0.00010
C14   1    0.084186    0.456422    0.995306    11.00000    0.01386    0.01676 =
         0.01620   -0.00148    0.00256   -0.00122
HKLF 4
REM  selena12b in Pna2(1)
REM R1 =  0.0278 for    2172 Fo > 4sig(Fo)  and  0.0310 for all    2322 data
REM    213 parameters refined using      1 restraints
END
WGHT      0.0442      0.1817
REM Instructions for potential hydrogen bonds
HTAB O1 O5
HTAB N1 O4_$1
HTAB C1 O2_$2
EQIV $5 -x+1/2, y-1/2, z-3/2
HTAB C2 O6_$5
HTAB C4 O5
EQIV $6 -x+1/2, y+1/2, z+1/2
HTAB C5 O1_$6
HTAB O3 O4_$3
HTAB O7 O2_$4
REM Highest difference peak  0.148,  deepest hole -0.186,  1-sigma level  0.041
Q1    1   0.0789  0.3977  0.8710  11.00000  0.05    0.15
Q2    1  -0.0089  0.2004  0.6624  11.00000  0.05    0.15
Q3    1   0.0160  0.2714  0.6429  11.00000  0.05    0.15
Q4    1   0.1002  0.2148  0.6579  11.00000  0.05    0.15
Q5    1   0.2525  0.1835  0.1844  11.00000  0.05    0.13
Q6    1   0.0303  0.1882  0.5740  11.00000  0.05    0.13
Q7    1   0.0702  0.1419  0.6889  11.00000  0.05    0.12
Q8    1   0.0899  0.3175  0.7524  11.00000  0.05    0.12
Q9    1  -0.0330  0.2838  1.0757  11.00000  0.05    0.12
Q10   1   0.1079  0.1184  0.6525  11.00000  0.05    0.12
Q11   1   0.3108  0.1568  0.5054  11.00000  0.05    0.12
Q12   1   0.0709  0.3949  1.0782  11.00000  0.05    0.12
Q13   1   0.1326  0.7935  0.1449  11.00000  0.05    0.12
Q14   1  -0.0471  0.3177  0.6711  11.00000  0.05    0.11
Q15   1   0.0907  0.0600  0.2378  11.00000  0.05    0.11
Q16   1   0.0283  0.1755  0.7300  11.00000  0.05    0.11
Q17   1   0.0120  0.2261  1.1278  11.00000  0.05    0.11
Q18   1   0.0510  0.3427  0.8390  11.00000  0.05    0.11
Q19   1   0.0389  0.4880  0.5740  11.00000  0.05    0.11
Q20   1   0.0327  0.3025  0.3691  11.00000  0.05    0.11
;
_shelx_res_checksum     22272
data_New_Global_Publ_Block
_journal_date_recd_electronic     2015-06-07
_journal_date_accepted     2015-06-19
_journal_name_full     'Acta Crystallographica, Section E'
_journal_year     2015
_journal_volume     71
_journal_issue      7
_journal_page_first     861
_journal_page_last     863
_journal_paper_category     GO
_journal_paper_doi     10.1107/S2056989015011780
_journal_coeditor_code     PK2555
_publ_contact_author_name     'Allen G. Oliver'
_publ_contact_author_address
;
Department of Chemistry and Biochemistry,
University of Notre Dame
Notre Dame, IN 46556-5670
USA
;
_publ_contact_author_email     aoliver2@nd.edu
_publ_contact_author_fax     '+1 574 631 6652'
_publ_contact_author_phone     '+1 574 631 5935'
_publ_section_title
;
Crystal structure of 4-hydroxypyridin-1-ium 3,5-dicarboxybenzoate
;
loop_
    _publ_author_name
    _publ_author_footnote
    _publ_author_address
    'Staun, Selena L.' .
;
Department of Chemistry and Biochemistry,
University of Notre Dame
Notre Dame, IN 46556-5670
USA
;
    'Oliver, Allen G.' .
;
Department of Chemistry and Biochemistry,
University of Notre Dame
Notre Dame, IN 46556-5670
USA
;
_publ_section_synopsis
;
A 1:1.4 molar equivalent of benzene-1,3,5-tricarboxylic acid cocrystallized
with 4-hydroxypyridine yields the 4-hydroxypyridin-1-ium 3,5-dicarboxybenzoate
salt.
;
