# Supplementary material for: Crystal structure of 4-hy­droxy­pyridin-1-ium 3,5-di­carb­oxy­benzoate
Source: Acta Crystallogr E Crystallogr Commun. 2015 Jun 27;71(Pt 7):861–3. doi: 10.1107/S2056989015011780 (PMC4518931; doi:10.1107/S2056989015011780)
Supplement: Supplementary file 2 [file e-71-00861-Isup2.hkl]

data_I                                                                          
_shelx_title ' selena12b in Pna2(1)'                                            
_shelx_refln_list_code          4                                               
_shelx_F_calc_maximum      149.76                                               
_exptl_crystal_F_000       632.00                                               
_reflns_d_resolution_high  0.8142                                               
                                                                                
loop_                                                                           
 _space_group_symop_operation_xyz                                               
 'x, y, z'                                                                      
 '-x, -y, z+1/2'                                                                
 'x+1/2, -y+1/2, z'                                                             
 '-x+1/2, y+1/2, z+1/2'                                                         
                                                                                
_cell_length_a    29.3465                                                       
_cell_length_b    12.2113                                                       
_cell_length_c     3.6206                                                       
_cell_angle_alpha  90.000                                                       
_cell_angle_beta   90.000                                                       
_cell_angle_gamma  90.000                                                       
                                                                                
_shelx_F_squared_multiplier     1.000                                           
                                                                                
loop_                                                                           
 _refln_index_h                                                                 
 _refln_index_k                                                                 
 _refln_index_l                                                                 
 _refln_F_squared_calc                                                          
 _refln_F_squared_meas                                                          
 _refln_F_squared_sigma                                                         
 _refln_observed_status                                                         
   0   0  -4        388.65        418.95        14.64 o                         
   2   0  -4        115.62        121.40         6.29 o                         
   4   0  -4        382.16        395.33         9.82 o                         
   6   0  -4         96.22         98.28         5.46 o                         
   8   0  -4        120.22        111.67         5.47 o                         
  10   0  -4        233.38        222.94         7.11 o                         
  12   0  -4         67.60         57.69         4.67 o                         
  14   0  -4         60.70         51.01         3.61 o                         
   1   1  -4         52.15         50.58         3.55 o                         
   2   1  -4         57.02         54.43         3.89 o                         
   3   1  -4         14.66         16.23         2.75 o                         
   4   1  -4         46.83         45.75         3.02 o                         
   5   1  -4         19.98         14.44         2.61 o                         
   6   1  -4         75.46         71.68         3.12 o                         
   7   1  -4         79.74         78.64         3.09 o                         
   8   1  -4          4.24          3.29         3.00 o                         
   9   1  -4          4.83          1.87         3.99 o                         
  10   1  -4         47.26         41.99         2.75 o                         
  11   1  -4         31.23         25.25         2.46 o                         
  12   1  -4        178.54        148.62         4.21 o                         
  13   1  -4        126.52        107.50         5.91 o                         
  14   1  -4         10.17          7.65         1.93 o                         
  15   1  -4         74.61         67.00         3.37 o                         
   0   2  -4        432.11        423.88         7.75 o                         
   1   2  -4          9.04          8.75         2.28 o                         
   2   2  -4         28.24         31.05         2.48 o                         
   3   2  -4         92.29         84.58         2.95 o                         
   4   2  -4        109.24        114.80         3.16 o                         
   5   2  -4        121.27        116.57         3.17 o                         
   6   2  -4        125.38        123.12         4.54 o                         
   7   2  -4        310.93        296.63         4.58 o                         
   8   2  -4          6.06          7.43         2.76 o                         
   9   2  -4         55.31         40.79         2.77 o                         
  10   2  -4         21.28         16.89         2.32 o                         
  11   2  -4        230.65        204.09         5.21 o                         
  12   2  -4        275.34        268.29         5.59 o                         
  13   2  -4         39.68         32.85         2.60 o                         
  14   2  -4         22.06         20.72         2.92 o                         
  15   2  -4        136.02        124.31         7.21 o                         
   1   3  -4        135.82        129.62         3.16 o                         
   2   3  -4          9.60          8.11         2.09 o                         
   3   3  -4         18.99         17.11         2.18 o                         
   4   3  -4          6.31          5.07         2.02 o                         
   5   3  -4        101.43         91.90         2.81 o                         
   6   3  -4        106.82         90.81         3.03 o                         
   7   3  -4         80.61         74.97         2.94 o                         
   8   3  -4        153.98        133.85         4.35 o                         
   9   3  -4         37.45         30.51         2.25 o                         
  10   3  -4         44.10         42.10         3.00 o                         
  11   3  -4        416.11        382.35         5.92 o                         
  12   3  -4        135.46        132.14         5.83 o                         
  13   3  -4        134.12        131.73         7.64 o                         
   0   4  -4         36.77         37.30         3.81 o                         
   1   4  -4         58.71         56.83         2.93 o                         
   2   4  -4          8.31          7.35         2.40 o                         
   3   4  -4        230.06        211.12         6.39 o                         
   4   4  -4         10.18         11.85         2.38 o                         
   5   4  -4        343.39        308.98         7.02 o                         
   6   4  -4        258.98        242.37         4.73 o                         
   7   4  -4         19.56         28.03         2.43 o                         
   8   4  -4        243.25        245.96         4.68 o                         
   9   4  -4        154.18        147.85         3.94 o                         
  10   4  -4         59.21         62.23         2.54 o                         
  11   4  -4        289.90        275.99         5.00 o                         
  12   4  -4         34.67         38.18         4.45 o                         
   1   5  -4         34.32         33.47         3.67 o                         
   2   5  -4          3.56          1.48         3.15 o                         
   3   5  -4         46.28         37.98         3.67 o                         
   4   5  -4         57.69         43.27         5.62 o                         
   5   5  -4        100.50         86.94         5.73 o                         
   6   5  -4        197.13        183.23         6.07 o                         
   7   5  -4        104.82        113.48         5.32 o                         
   8   5  -4        102.79         98.97         6.05 o                         
   9   5  -4         42.82         43.16         3.22 o                         
  10   5  -4         61.50         67.03         4.88 o                         
   0   6  -4         19.80         17.61         4.45 o                         
   1   6  -4         56.95         49.25         4.67 o                         
   2   6  -4         89.20         75.95         3.75 o                         
   3   6  -4          4.31         -0.32         2.70 o                         
   4   6  -4         82.85         71.17         4.03 o                         
   5   6  -4        131.63        131.96         4.95 o                         
   6   6  -4        128.01        121.55         6.79 o                         
   2   0  -3        255.17        258.07        10.39 o                         
   4   0  -3        240.08        233.46         8.62 o                         
   6   0  -3         72.76         68.93         6.07 o                         
   8   0  -3        428.17        411.68         9.87 o                         
  10   0  -3        901.74        870.60        10.65 o                         
  12   0  -3        100.24        101.11         5.10 o                         
  14   0  -3         22.09         33.55         3.96 o                         
  16   0  -3        113.09        123.93         8.09 o                         
  18   0  -3         95.37        105.05         4.93 o                         
  20   0  -3        439.49        434.36        11.78 o                         
  22   0  -3         90.55         95.92         5.54 o                         
  24   0  -3        131.08        121.73         4.55 o                         
  26   0  -3        793.13        755.39        14.85 o                         
   0   1  -3        136.57        139.48         7.35 o                         
   1   1  -3        568.68        568.35         8.74 o                         
   2   1  -3        111.22        106.46         4.87 o                         
   3   1  -3        663.93        670.20        12.04 o                         
   4   1  -3        298.43        308.25         6.98 o                         
   5   1  -3         21.35         24.49         3.60 o                         
   6   1  -3        285.98        286.49         6.73 o                         
   7   1  -3         58.31         54.77         4.10 o                         
   8   1  -3        330.52        326.31         4.88 o                         
   9   1  -3        887.97        876.94         7.52 o                         
  10   1  -3        258.85        250.35         5.88 o                         
  11   1  -3         76.43         76.64         3.73 o                         
  12   1  -3         71.47         71.69         4.10 o                         
  13   1  -3         84.63         87.46         6.05 o                         
  14   1  -3        142.49        149.22         4.09 o                         
  15   1  -3        790.60        772.24         7.83 o                         
  16   1  -3         27.78         33.06         2.78 o                         
  17   1  -3          4.50          8.75         2.45 o                         
  18   1  -3         95.14         93.87         3.34 o                         
  19   1  -3        117.77        124.45         3.55 o                         
  20   1  -3        149.84        152.32         4.73 o                         
  21   1  -3          8.09          9.64         2.36 o                         
  22   1  -3         18.42         21.49         2.30 o                         
  23   1  -3         83.68         91.11         3.22 o                         
  24   1  -3        261.26        251.87         4.79 o                         
  25   1  -3         41.28         44.47         2.59 o                         
  26   1  -3        103.61         88.45         5.95 o                         
   1   2  -3        269.92        286.34         6.78 o                         
   2   2  -3        134.81        129.27         5.08 o                         
   3   2  -3         35.44         36.44         4.49 o                         
   4   2  -3        320.94        306.10         8.55 o                         
   5   2  -3        400.57        400.10        11.64 o                         
   6   2  -3        789.17        749.05        11.59 o                         
   7   2  -3        106.19        107.18         3.24 o                         
   8   2  -3        252.28        248.30         4.73 o                         
   9   2  -3        361.37        351.77         5.10 o                         
  10   2  -3        111.07        107.23         3.98 o                         
  11   2  -3         40.89         49.42         2.99 o                         
  12   2  -3         58.46         56.44         3.14 o                         
  13   2  -3        320.37        315.85         5.44 o                         
  14   2  -3         59.87         60.90         3.49 o                         
  15   2  -3         99.69        109.16         3.70 o                         
  16   2  -3         12.23         13.25         2.55 o                         
  17   2  -3          5.15          7.71         2.44 o                         
  18   2  -3         46.83         46.39         2.95 o                         
  19   2  -3         78.18         81.13         3.27 o                         
  20   2  -3        141.00        147.21         4.20 o                         
  21   2  -3         46.19         42.61         2.99 o                         
  22   2  -3         43.11         47.05         3.22 o                         
  23   2  -3         26.74         25.90         2.86 o                         
  24   2  -3        159.55        159.16         4.48 o                         
  25   2  -3         38.86         41.10         2.63 o                         
  26   2  -3         38.73         36.36         2.52 o                         
   0   3  -3         43.34         49.21         8.06 o                         
   1   3  -3         67.47         66.89         6.07 o                         
   2   3  -3        198.94        195.65         9.00 o                         
   3   3  -3        174.85        177.95         7.51 o                         
   4   3  -3        264.25        264.87         5.16 o                         
   5   3  -3        103.15        105.44         3.61 o                         
   6   3  -3         80.36         84.58         3.68 o                         
   7   3  -3        494.38        485.37         8.21 o                         
   8   3  -3        276.76        277.14         7.72 o                         
   9   3  -3        128.08        125.77         6.55 o                         
  10   3  -3         58.58         57.27         3.76 o                         
  11   3  -3        127.74        130.05        11.64 o                         
  12   3  -3        232.22        225.12         6.01 o                         
  13   3  -3        447.31        442.77         7.61 o                         
  14   3  -3         46.53         50.37         3.29 o                         
  15   3  -3        244.81        252.17         5.51 o                         
  16   3  -3        121.72        128.53         4.23 o                         
  17   3  -3         19.56         21.74         2.88 o                         
  18   3  -3         40.95         42.64         3.09 o                         
  19   3  -3         96.49         97.78         6.34 o                         
  20   3  -3         38.04         37.88         3.03 o                         
  21   3  -3         38.64         41.01         5.02 o                         
  22   3  -3         95.56         96.08         3.24 o                         
  23   3  -3         68.89         70.13         2.80 o                         
  24   3  -3        104.11        108.24         5.05 o                         
  25   3  -3         54.12         47.23         2.44 o                         
   1   4  -3        401.65        402.11         8.49 o                         
   2   4  -3        247.79        242.65         6.21 o                         
   3   4  -3        641.36        634.54         8.96 o                         
   4   4  -3         12.29         12.90         4.32 o                         
   5   4  -3        197.30        210.57         7.37 o                         
   6   4  -3          3.49          1.20         3.37 o                         
   7   4  -3        307.84        301.44         7.54 o                         
   8   4  -3         88.04         96.42         4.99 o                         
   9   4  -3         17.73         14.07         3.09 o                         
  10   4  -3        124.54        129.17         4.69 o                         
  11   4  -3         21.29         25.33         3.29 o                         
  12   4  -3         66.83         60.61         3.81 o                         
  13   4  -3         25.03         26.83         3.28 o                         
  14   4  -3        441.58        450.95         7.57 o                         
  15   4  -3        108.15        114.86         4.08 o                         
  16   4  -3        320.48        332.19         5.93 o                         
  17   4  -3        543.47        557.69         8.59 o                         
  18   4  -3        323.23        324.98         5.80 o                         
  19   4  -3        102.61        107.65         3.69 o                         
  20   4  -3        190.05        185.56         4.80 o                         
  21   4  -3        108.35        110.55         3.44 o                         
  22   4  -3         72.04         69.60         2.82 o                         
  23   4  -3         18.53         16.36         2.08 o                         
  24   4  -3         73.83         77.43         3.15 o                         
   1   5  -3        300.06        306.53        14.00 o                         
   2   5  -3         38.43         56.00         8.06 o                         
   3   5  -3         30.27         35.85         7.00 o                         
   4   5  -3        330.95        329.22        14.00 o                         
   5   5  -3         48.58         62.15         7.85 o                         
   6   5  -3         15.53         15.27         6.58 o                         
   7   5  -3         56.72         58.77         9.44 o                         
   8   5  -3          4.90         -2.50         3.10 o                         
   9   5  -3         74.52         77.76         7.73 o                         
  10   5  -3        273.10        285.97         7.32 o                         
  11   5  -3        137.64        132.70         4.72 o                         
  12   5  -3        528.19        542.85         8.00 o                         
  13   5  -3        442.65        459.45         7.41 o                         
  14   5  -3         61.37         70.32         4.38 o                         
  15   5  -3         38.31         38.12         3.29 o                         
  16   5  -3        173.70        175.32         5.00 o                         
  17   5  -3        605.97        578.87         7.05 o                         
  18   5  -3        565.14        565.07         6.82 o                         
  19   5  -3        126.93        127.88         3.64 o                         
  20   5  -3         34.09         31.66         3.41 o                         
  21   5  -3        160.61        162.72         4.64 o                         
  22   5  -3         45.47         50.19         4.41 o                         
  23   5  -3         48.77         51.25         2.49 o                         
   1   6  -3        141.96        169.68         7.65 o                         
   2   6  -3         99.73        112.04         9.44 o                         
   3   6  -3         55.66         47.94         7.64 o                         
   4   6  -3         96.44         99.67         6.06 o                         
   5   6  -3         17.81         17.34         4.62 o                         
   6   6  -3        124.95        148.91         5.78 o                         
   7   6  -3        140.86        161.31         8.33 o                         
   8   6  -3         78.56         86.89         4.59 o                         
   9   6  -3        593.32        618.77        24.93 o                         
  10   6  -3        310.75        332.11        13.58 o                         
  11   6  -3        389.37        410.59        10.20 o                         
  12   6  -3        375.95        381.03         9.75 o                         
  13   6  -3         40.00         37.87         6.26 o                         
  14   6  -3        162.63        183.49         7.60 o                         
  15   6  -3        203.20        204.69         6.35 o                         
  16   6  -3         94.81         93.78         4.43 o                         
  17   6  -3         39.86         43.24         3.57 o                         
  18   6  -3        145.36        152.11         5.19 o                         
  19   6  -3         11.47         14.83         2.93 o                         
  20   6  -3        118.48        128.26         4.76 o                         
  21   6  -3          7.88          4.68         2.32 o                         
  22   6  -3        195.16        182.27         6.58 o                         
   0   7  -3         57.89         51.12         7.64 o                         
   1   7  -3         71.61         75.15         5.84 o                         
   2   7  -3        104.60         96.68         6.22 o                         
   3   7  -3        125.99        131.43         7.11 o                         
   4   7  -3         82.25         90.23        13.89 o                         
   5   7  -3         25.53         24.03         3.33 o                         
   6   7  -3        189.88        206.76         8.63 o                         
   7   7  -3         37.03         43.46         3.92 o                         
   8   7  -3        145.21        142.07         9.44 o                         
   9   7  -3        364.07        385.53         7.70 o                         
  10   7  -3         84.11         87.49         4.35 o                         
  11   7  -3         20.72         23.82         4.56 o                         
  12   7  -3         71.86         69.32         5.24 o                         
  13   7  -3        132.58        128.50         6.14 o                         
  14   7  -3        105.71        102.54         6.36 o                         
  15   7  -3         12.47         16.32         3.97 o                         
  16   7  -3        159.20        163.27         7.05 o                         
  17   7  -3        118.43        129.22         8.80 o                         
  18   7  -3        152.48        143.26        13.26 o                         
  19   7  -3          3.16          0.40         2.92 o                         
  20   7  -3        185.16        165.89         5.40 o                         
   1   8  -3          5.58          7.50         6.47 o                         
   2   8  -3         61.05         68.66         5.17 o                         
   3   8  -3         84.38         92.70        13.05 o                         
   4   8  -3          0.85         -4.12         4.12 o                         
   5   8  -3         14.31         14.36         4.42 o                         
   6   8  -3        297.58        299.77         7.30 o                         
   7   8  -3         68.99         67.33         4.24 o                         
   8   8  -3        164.61        168.13         6.32 o                         
   9   8  -3        107.69        107.10         6.55 o                         
  10   8  -3         25.96         27.22         3.51 o                         
  11   8  -3        399.70        403.34        10.97 o                         
  12   8  -3        270.02        268.38         6.31 o                         
  13   8  -3        100.32         93.72         3.94 o                         
  14   8  -3         24.49         23.22         3.67 o                         
  15   8  -3         92.59         90.31         8.27 o                         
  16   8  -3         23.42         17.45         3.37 o                         
  17   8  -3         84.52         80.26         3.96 o                         
  18   8  -3        205.19        208.95         8.06 o                         
   4   9  -3        441.65        445.90        13.79 o                         
   5   9  -3         32.86         31.82         6.15 o                         
   6   9  -3         23.75         25.46         5.73 o                         
   7   9  -3         22.83         23.55         5.73 o                         
   8   9  -3        271.98        267.46        13.79 o                         
   9   9  -3         34.77         33.33         3.87 o                         
  10   9  -3        332.95        325.08         7.76 o                         
  11   9  -3         64.71         59.35         3.96 o                         
  12   9  -3        197.79        190.62         6.06 o                         
  13   9  -3         85.28         87.73         4.11 o                         
  14   9  -3        195.49        202.37         8.27 o                         
  15   9  -3         32.87         33.52         4.67 o                         
   4  10  -3        103.93         93.76         6.36 o                         
   5  10  -3         85.13         79.55         5.94 o                         
   6  10  -3         47.61         44.76         5.30 o                         
   7  10  -3          5.87          2.55         4.24 o                         
   8  10  -3         73.26         71.49         5.73 o                         
   9  10  -3         65.75         68.31         5.52 o                         
  10  10  -3        158.86        161.85         7.42 o                         
   0   0  -2       3029.54       3304.12        43.91 o                         
   2   0  -2       1598.77       1569.52        17.77 o                         
   4   0  -2       2860.04       2739.10        21.54 o                         
   6   0  -2       4405.61       4552.59        33.07 o                         
   8   0  -2       4455.16       4628.90        42.24 o                         
  10   0  -2        797.00        825.27         9.73 o                         
  12   0  -2        187.63        205.00         6.82 o                         
  14   0  -2        674.49        726.09        11.76 o                         
  16   0  -2        202.93        201.07        10.41 o                         
  18   0  -2        305.24        307.08         6.61 o                         
  20   0  -2        803.46        778.85         8.75 o                         
  22   0  -2         25.58         20.47         4.57 o                         
  24   0  -2        620.97        619.94        12.19 o                         
  26   0  -2        420.64        436.50        10.10 o                         
  28   0  -2        349.53        357.74         8.60 o                         
  30   0  -2         70.87         65.34         5.52 o                         
   1   1  -2       1570.22       1654.28        15.10 o                         
   2   1  -2       1176.81       1225.09        10.69 o                         
   3   1  -2        875.75        884.43         8.96 o                         
   4   1  -2       1770.37       1758.52        13.91 o                         
   5   1  -2        528.50        559.08         5.31 o                         
   6   1  -2        142.16        133.43         3.06 o                         
   7   1  -2         74.68         76.24         2.52 o                         
   8   1  -2        472.19        486.47         5.12 o                         
   9   1  -2       1338.09       1344.13         9.33 o                         
  10   1  -2        655.38        710.36         6.35 o                         
  11   1  -2        233.01        237.35         3.95 o                         
  12   1  -2        243.34        278.99         4.15 o                         
  13   1  -2        135.30        140.12         3.40 o                         
  14   1  -2          0.16         -1.96         1.96 o                         
  15   1  -2         88.13         94.04         3.19 o                         
  16   1  -2         57.58         58.44         3.51 o                         
  17   1  -2         95.98        100.37         3.33 o                         
  18   1  -2        108.46        110.00         3.76 o                         
  19   1  -2        205.14        195.37         4.55 o                         
  20   1  -2          0.54          3.73         1.52 o                         
  21   1  -2         18.04         18.11         2.88 o                         
  22   1  -2         42.88         39.50         3.27 o                         
  23   1  -2        230.39        222.54         6.34 o                         
  24   1  -2        478.28        500.08         7.92 o                         
  25   1  -2         22.41         18.47         5.70 o                         
  26   1  -2        746.70        718.69        14.20 o                         
  27   1  -2        182.18        181.96         6.16 o                         
  28   1  -2        172.66        169.26         5.83 o                         
  29   1  -2         93.85         90.48         4.08 o                         
  30   1  -2         20.61         23.00         3.71 o                         
  31   1  -2         51.20         47.73         4.67 o                         
   0   2  -2         41.19         48.39         3.97 o                         
   1   2  -2        579.65        621.29         7.15 o                         
   2   2  -2        725.05        740.32         9.02 o                         
   3   2  -2        296.93        334.40         8.90 o                         
   4   2  -2       1423.01       1478.68        10.75 o                         
   5   2  -2       1158.61       1169.79         9.17 o                         
   6   2  -2        231.53        251.92         3.78 o                         
   7   2  -2        797.77        833.29         6.82 o                         
   8   2  -2       2685.98       2653.25        15.19 o                         
   9   2  -2        263.07        265.43         3.91 o                         
  10   2  -2       1010.96        988.35         8.46 o                         
  11   2  -2         63.00         67.02         3.26 o                         
  12   2  -2        574.87        621.73         6.61 o                         
  13   2  -2         18.52         19.93         2.16 o                         
  14   2  -2        185.27        191.90         4.42 o                         
  15   2  -2        196.68        199.09         4.52 o                         
  16   2  -2        511.07        518.18         6.71 o                         
  17   2  -2          1.44         -0.80         2.27 o                         
  18   2  -2        122.24        121.23         3.94 o                         
  19   2  -2        623.12        612.82         7.36 o                         
  20   2  -2         83.58         91.13         3.61 o                         
  21   2  -2        192.30        181.36         5.90 o                         
  22   2  -2        459.51        426.81         7.57 o                         
  23   2  -2         54.23         43.10         3.68 o                         
  24   2  -2         34.29         33.23         3.42 o                         
  25   2  -2         55.87         60.48         3.76 o                         
  26   2  -2        198.06        211.91         5.73 o                         
  27   2  -2        267.35        252.32         5.85 o                         
  28   2  -2         39.55         41.20         3.07 o                         
  29   2  -2         55.24         56.56         3.97 o                         
  30   2  -2        197.02        198.10         5.14 o                         
   1   3  -2        797.36        847.08        12.54 o                         
   2   3  -2       1855.64       1873.15        14.31 o                         
   3   3  -2        239.57        276.33         4.81 o                         
   4   3  -2        363.17        368.12         5.85 o                         
   5   3  -2          8.93         12.45         2.17 o                         
   6   3  -2         99.57         91.02         3.43 o                         
   7   3  -2         81.23         84.32         3.36 o                         
   8   3  -2        467.44        476.70         6.39 o                         
   9   3  -2         74.79         78.03         2.93 o                         
  10   3  -2        240.74        241.97         4.33 o                         
  11   3  -2        382.26        402.32         5.51 o                         
  12   3  -2        111.63         99.76         3.86 o                         
  13   3  -2         30.69         28.94         3.23 o                         
  14   3  -2        383.64        415.14         5.60 o                         
  15   3  -2        297.17        309.57         5.36 o                         
  16   3  -2        662.83        686.33         9.31 o                         
  17   3  -2         52.25         47.78         2.88 o                         
  18   3  -2         94.31         89.49         4.51 o                         
  19   3  -2        614.47        606.02         5.84 o                         
  20   3  -2        518.93        487.96         7.97 o                         
  21   3  -2         37.09         33.99         3.53 o                         
  22   3  -2        288.88        287.28         6.59 o                         
  23   3  -2        230.12        226.39         6.08 o                         
  24   3  -2         99.45        102.89         4.43 o                         
  25   3  -2        272.50        271.48         6.30 o                         
  26   3  -2         21.81         22.53         3.05 o                         
  27   3  -2          2.15          3.14         2.75 o                         
  28   3  -2        234.09        246.75         6.32 o                         
  29   3  -2        283.49        294.84         6.20 o                         
  30   3  -2         54.74         48.70         3.67 o                         
  31   3  -2         67.66         82.09         5.09 o                         
   0   4  -2        172.43        185.40         8.70 o                         
   1   4  -2        569.82        595.72        11.88 o                         
   2   4  -2        408.11        433.07         6.87 o                         
   3   4  -2        372.66        382.67         6.57 o                         
   4   4  -2        183.04        185.99         4.99 o                         
   5   4  -2        712.03        725.15         9.12 o                         
   6   4  -2        186.53        195.28         5.12 o                         
   7   4  -2        309.17        297.56         5.98 o                         
   8   4  -2        408.82        410.48         6.93 o                         
   9   4  -2         63.00         59.70         3.21 o                         
  10   4  -2        235.29        239.02         4.99 o                         
  11   4  -2        107.50        107.69         7.97 o                         
  12   4  -2        146.87        143.40         4.91 o                         
  13   4  -2        112.16        112.95         3.98 o                         
  14   4  -2       1201.02       1215.75        11.09 o                         
  15   4  -2         71.28         82.32         3.98 o                         
  16   4  -2        118.20        113.32         3.86 o                         
  17   4  -2         19.62         20.50         3.44 o                         
  18   4  -2         54.96         59.96         2.56 o                         
  19   4  -2        203.68        199.07         5.72 o                         
  20   4  -2        997.00        977.18        10.96 o                         
  21   4  -2        711.82        684.75         9.22 o                         
  22   4  -2        495.79        502.86         7.99 o                         
  23   4  -2         40.31         43.34         3.60 o                         
  24   4  -2        101.97        111.68         4.38 o                         
  25   4  -2         12.49          7.89         2.93 o                         
  26   4  -2        170.59        169.66         5.35 o                         
  27   4  -2         94.07        100.39         4.43 o                         
  28   4  -2         99.06        104.14         5.02 o                         
  29   4  -2          1.47          8.80         3.22 o                         
  30   4  -2         78.20         79.56         3.75 o                         
   1   5  -2        463.15        471.35         9.30 o                         
   2   5  -2          0.83          6.58         4.67 o                         
   3   5  -2        573.23        607.69        10.23 o                         
   4   5  -2        128.50        133.74         5.59 o                         
   5   5  -2        211.80        237.20         6.71 o                         
   6   5  -2        240.60        228.68         6.88 o                         
   7   5  -2        141.77        141.79         5.76 o                         
   8   5  -2        277.32        296.48         7.33 o                         
   9   5  -2         17.80         19.67         6.15 o                         
  10   5  -2        135.74        138.71         5.71 o                         
  11   5  -2        173.26        170.82        11.14 o                         
  12   5  -2        586.88        585.53        10.19 o                         
  13   5  -2        392.57        380.42         8.16 o                         
  14   5  -2        201.46        203.40         6.36 o                         
  15   5  -2        130.89        120.86         6.68 o                         
  16   5  -2        475.79        464.16         5.70 o                         
  17   5  -2        222.56        219.44         5.26 o                         
  18   5  -2        467.04        458.09         7.74 o                         
  19   5  -2        208.40        208.16         5.81 o                         
  20   5  -2         30.20         33.38         3.38 o                         
  21   5  -2        221.23        206.66         5.86 o                         
  22   5  -2        199.89        198.27         6.59 o                         
  23   5  -2        166.76        161.31         7.07 o                         
  24   5  -2         20.76         23.69         3.59 o                         
  25   5  -2        234.32        246.31         5.92 o                         
  26   5  -2          6.83          7.42         3.90 o                         
  27   5  -2        116.74        114.59         9.44 o                         
  28   5  -2         68.35         69.25         6.68 o                         
  29   5  -2         11.93         16.69         3.29 o                         
   4   6  -2         45.81         39.46         5.09 o                         
   5   6  -2        247.03        250.95         9.76 o                         
   6   6  -2        104.45        120.49         7.85 o                         
   7   6  -2        112.97        126.85         7.85 o                         
   8   6  -2        788.13        739.91        15.91 o                         
   9   6  -2         26.34         24.59         3.56 o                         
  10   6  -2         68.90         65.04         4.53 o                         
  11   6  -2        107.79         98.70         5.25 o                         
  12   6  -2         43.34         44.79         4.12 o                         
  13   6  -2         58.43         58.10         4.24 o                         
  14   6  -2        892.95        889.23        10.16 o                         
  15   6  -2       1876.05       1819.60        16.21 o                         
  16   6  -2        172.72        180.25         6.81 o                         
  17   6  -2        279.15        271.42         6.26 o                         
  18   6  -2         16.55         12.02         2.99 o                         
  19   6  -2        237.23        234.29         5.98 o                         
  20   6  -2        297.96        313.67         6.44 o                         
  21   6  -2         45.14         47.35         3.46 o                         
  22   6  -2         27.40         24.25         6.77 o                         
  23   6  -2         45.07         42.32         3.79 o                         
  24   6  -2         77.09         79.43         4.28 o                         
  25   6  -2         69.30         82.86         5.30 o                         
  26   6  -2         35.65         35.52         4.12 o                         
  27   6  -2         32.80         29.78         4.45 o                         
  28   6  -2         37.87         38.71         3.22 o                         
   5   7  -2        111.51        108.82         7.42 o                         
   6   7  -2          7.69         12.73         4.45 o                         
   7   7  -2        423.57        435.08        12.73 o                         
   8   7  -2        595.58        626.20        14.85 o                         
   9   7  -2        442.07        455.02        12.52 o                         
  10   7  -2        117.35        115.40         7.64 o                         
  11   7  -2         54.58         55.86         3.70 o                         
  12   7  -2         24.95         19.63         7.00 o                         
  13   7  -2        581.41        572.00        14.85 o                         
  14   7  -2        970.85        921.26        15.80 o                         
  15   7  -2         22.03         29.13         4.68 o                         
  16   7  -2         91.20         95.22         6.04 o                         
  17   7  -2        186.89        179.04         8.02 o                         
  18   7  -2         24.80         24.06         4.57 o                         
  19   7  -2        195.56        195.51         9.12 o                         
  20   7  -2        152.66        151.53         5.70 o                         
  21   7  -2         55.25         57.71         4.87 o                         
  22   7  -2        399.09        392.58         9.45 o                         
  23   7  -2         73.33         74.34         5.02 o                         
  24   7  -2        228.73        234.29         7.74 o                         
  25   7  -2         31.47         25.67         3.74 o                         
  26   7  -2        146.79        141.49         5.70 o                         
  27   7  -2         79.87         82.31         5.09 o                         
   5   8  -2        180.90        194.97         8.98 o                         
   6   8  -2         68.73         80.22         4.59 o                         
   7   8  -2        131.07        120.26         4.62 o                         
   8   8  -2        228.87        244.83         7.37 o                         
   9   8  -2        520.70        507.50         9.66 o                         
  10   8  -2         13.69         20.60         3.87 o                         
  11   8  -2        691.95        676.89        10.96 o                         
  12   8  -2         38.50         45.73         4.01 o                         
  13   8  -2        198.27        205.81         7.10 o                         
  14   8  -2        208.40        217.07         7.88 o                         
  15   8  -2        379.21        384.09         8.20 o                         
  16   8  -2         65.35         70.86         4.51 o                         
  17   8  -2         12.84         18.16         7.33 o                         
  18   8  -2         26.15         37.44         6.37 o                         
  19   8  -2        330.04        323.68         7.34 o                         
  20   8  -2        115.98        114.52         4.61 o                         
  21   8  -2        143.99        134.97         4.85 o                         
  22   8  -2         46.18         44.19         3.37 o                         
  23   8  -2         23.87         21.43         5.30 o                         
  24   8  -2        110.18        102.67         6.15 o                         
  25   8  -2         21.87         20.79         4.03 o                         
   1   9  -2         55.81         55.45         3.34 o                         
   2   9  -2         44.14         49.62         3.31 o                         
   3   9  -2        157.32        171.88         5.05 o                         
   4   9  -2         62.54         69.44         4.17 o                         
   5   9  -2        178.13        159.48         6.58 o                         
   6   9  -2        191.51        203.72        10.02 o                         
   7   9  -2        278.27        300.60         8.20 o                         
   8   9  -2        741.18        770.22        14.95 o                         
   9   9  -2        195.83        209.57         7.39 o                         
  10   9  -2        291.69        291.04         8.11 o                         
  11   9  -2          3.80          1.65         3.63 o                         
  12   9  -2         42.00         44.36         4.33 o                         
  13   9  -2        174.51        187.09         6.82 o                         
  14   9  -2         34.20         38.15         4.12 o                         
  15   9  -2        345.73        373.75        10.39 o                         
  16   9  -2        268.65        267.00         8.62 o                         
  17   9  -2         15.85         20.82         4.27 o                         
  18   9  -2        202.19        209.31         7.80 o                         
  19   9  -2        127.25        135.12         6.58 o                         
  20   9  -2        121.65        122.70         8.06 o                         
  21   9  -2        128.96        119.57         6.36 o                         
  22   9  -2        117.81        117.94         6.36 o                         
   0  10  -2        841.74        854.23        12.11 o                         
   1  10  -2         95.26        102.90         3.75 o                         
   2  10  -2        122.95        128.07         5.04 o                         
   3  10  -2        636.45        631.89        12.02 o                         
   4  10  -2         10.18         10.28         3.46 o                         
   5  10  -2        158.74        167.06         8.33 o                         
   6  10  -2         79.76         92.06         5.33 o                         
   7  10  -2        530.75        546.10        10.53 o                         
   8  10  -2         78.93         78.68         8.35 o                         
   9  10  -2        195.27        204.90         7.50 o                         
  10  10  -2        128.67        127.45         5.66 o                         
  11  10  -2         31.02         28.85         4.11 o                         
  12  10  -2        277.36        281.35         7.61 o                         
  13  10  -2        208.91        225.66         9.14 o                         
  14  10  -2        413.58        442.60         8.56 o                         
  15  10  -2        322.95        357.37         7.75 o                         
  16  10  -2         52.78         66.14         4.07 o                         
  17  10  -2        121.85        129.32        11.03 o                         
  18  10  -2          7.99         15.11         3.50 o                         
  19  10  -2         84.48         80.07         4.17 o                         
  20  10  -2        144.21        133.22         8.27 o                         
   1  11  -2        359.47        368.58        10.18 o                         
   2  11  -2        182.12        215.31         6.98 o                         
   3  11  -2        295.16        315.12         6.71 o                         
   4  11  -2        452.86        478.81         7.85 o                         
   5  11  -2         29.96         43.98         6.34 o                         
   6  11  -2         77.92         64.56         3.91 o                         
   7  11  -2         36.75         32.43         4.11 o                         
   8  11  -2         72.52         76.23         4.70 o                         
   9  11  -2        107.12        113.61         6.33 o                         
  10  11  -2         22.60         25.40         3.77 o                         
  11  11  -2          8.93         11.03         3.46 o                         
  12  11  -2        116.18        107.38         4.68 o                         
  13  11  -2         30.94         30.04         3.49 o                         
  14  11  -2          3.85          4.14         3.01 o                         
  15  11  -2         23.07         25.89         3.70 o                         
  16  11  -2         14.23         12.63         2.61 o                         
  17  11  -2         63.02         71.46         5.83 o                         
  18  11  -2         25.22         30.33         4.24 o                         
   0  12  -2        174.06        183.92        10.82 o                         
   1  12  -2        215.11        225.80         8.02 o                         
   2  12  -2          3.40          6.03         3.97 o                         
   3  12  -2        922.89        965.53        13.12 o                         
   4  12  -2        211.95        226.23         6.27 o                         
   5  12  -2         49.79         57.85         3.73 o                         
   6  12  -2        147.38        164.75         5.57 o                         
   7  12  -2         30.38         31.02         3.37 o                         
   8  12  -2         20.16         17.27         3.12 o                         
   9  12  -2         19.01         21.22         3.09 o                         
  10  12  -2        197.15        188.73         5.49 o                         
  11  12  -2         96.32        100.57         3.83 o                         
  12  12  -2         31.02         34.65         2.86 o                         
  13  12  -2        144.55        147.57         5.31 o                         
  14  12  -2         89.55         85.28         5.09 o                         
   1  13  -2          1.78         -2.55         3.00 o                         
   2  13  -2         13.40          8.27         3.15 o                         
   3  13  -2         97.23        104.03         4.83 o                         
   4  13  -2        324.44        330.98         7.03 o                         
   5  13  -2         28.79         25.88         4.67 o                         
   6  13  -2         88.47         93.97         5.94 o                         
   7  13  -2         27.32         27.15         4.24 o                         
   2   0  -1      16704.49      15694.39       121.86 o                         
   4   0  -1      22426.59      20965.02       162.45 o                         
   6   0  -1       3233.00       3069.03        21.06 o                         
   8   0  -1        996.58        957.19        28.96 o                         
  10   0  -1        185.63        209.32         4.16 o                         
  12   0  -1       1908.46       2058.48        26.09 o                         
  14   0  -1       1392.07       1483.29        21.43 o                         
  16   0  -1        414.75        454.79         6.71 o                         
  18   0  -1        144.09        153.90         4.23 o                         
  20   0  -1        272.98        270.04         9.23 o                         
  22   0  -1         27.96         28.51         2.53 o                         
  24   0  -1        873.91        863.36        20.15 o                         
  26   0  -1        442.04        413.65        14.00 o                         
  28   0  -1         22.88         15.49         5.73 o                         
  30   0  -1        122.87        132.79         8.06 o                         
  32   0  -1         22.69         18.88         4.88 o                         
   0   1  -1       2114.09       2072.79        18.22 o                         
   1   1  -1       2217.88       2128.68        13.20 o                         
   2   1  -1      17783.85      16520.47        91.31 o                         
   3   1  -1       6812.55       6489.44        36.54 o                         
   4   1  -1       4002.76       3706.56        19.34 o                         
   5   1  -1       6692.59       6478.54        29.56 o                         
   6   1  -1        854.49        789.16         7.08 o                         
   7   1  -1       1581.47       1548.21         9.13 o                         
   8   1  -1        152.01        147.23         2.53 o                         
   9   1  -1          8.39          9.46         1.25 o                         
  10   1  -1       2417.84       2460.40        15.17 o                         
  11   1  -1       2780.17       2917.83        25.63 o                         
  12   1  -1        497.22        509.33         5.94 o                         
  13   1  -1        102.42        106.05         2.83 o                         
  14   1  -1        112.18        119.32         2.52 o                         
  15   1  -1        216.58        229.44         4.81 o                         
  16   1  -1        256.06        277.09         3.68 o                         
  17   1  -1        246.81        274.37         4.07 o                         
  18   1  -1         90.86        106.84         2.67 o                         
  19   1  -1       1586.08       1585.83        15.74 o                         
  20   1  -1         38.83         46.21         1.98 o                         
  21   1  -1        204.71        204.34         3.42 o                         
  22   1  -1         38.99         36.58         1.78 o                         
  23   1  -1        479.11        478.70         8.19 o                         
  24   1  -1        204.33        203.57        12.73 o                         
  25   1  -1        567.46        546.24         9.71 o                         
  26   1  -1         59.71         61.75         5.25 o                         
  27   1  -1        108.69        109.87         6.07 o                         
  28   1  -1         67.05         75.31         5.47 o                         
  29   1  -1        134.52        133.75         6.47 o                         
  30   1  -1        191.38        178.39        12.94 o                         
  31   1  -1        177.58        172.32         6.88 o                         
  32   1  -1         16.92         16.93         4.88 o                         
  33   1  -1        296.46        300.14         7.20 o                         
  34   1  -1         63.04         74.99         3.67 o                         
   1   2  -1       7408.20       7010.05        39.48 o                         
   2   2  -1        343.95        323.79         3.37 o                         
   3   2  -1        216.38        220.47         2.81 o                         
   4   2  -1        829.40        744.05         5.40 o                         
   5   2  -1        512.23        494.49         3.81 o                         
   6   2  -1         89.96         91.41         2.23 o                         
   7   2  -1        126.85        123.00         2.24 o                         
   8   2  -1        609.20        636.69         6.17 o                         
   9   2  -1        841.20        851.73         6.57 o                         
  10   2  -1        349.26        340.31         3.74 o                         
  11   2  -1        140.38        139.32         3.25 o                         
  12   2  -1        475.88        488.37         4.70 o                         
  13   2  -1        250.71        250.26         3.35 o                         
  14   2  -1       2605.13       2821.59        19.81 o                         
  15   2  -1        608.86        607.63         6.10 o                         
  16   2  -1         92.07        106.21         2.64 o                         
  17   2  -1         78.73         90.02         2.87 o                         
  18   2  -1        251.38        241.08         3.76 o                         
  19   2  -1         56.03         59.62         2.18 o                         
  20   2  -1         29.14         29.73         1.64 o                         
  21   2  -1        548.96        533.56         8.95 o                         
  22   2  -1        153.01        157.34         5.46 o                         
  23   2  -1        439.49        437.41         8.31 o                         
  24   2  -1        348.40        331.62         5.88 o                         
  25   2  -1        705.43        673.30        12.75 o                         
  26   2  -1        711.27        687.64        12.67 o                         
  27   2  -1        317.30        303.24         8.92 o                         
  28   2  -1        448.27        402.28         9.97 o                         
  29   2  -1        175.85        162.46         9.55 o                         
  30   2  -1        156.14        155.80         6.79 o                         
  31   2  -1        145.44        144.42         6.28 o                         
  32   2  -1        124.32        138.58         6.01 o                         
  33   2  -1        204.59        194.91         6.44 o                         
  34   2  -1        194.82        207.34         7.85 o                         
   0   3  -1       1825.65       1651.70        12.76 o                         
   1   3  -1        537.51        492.20         4.35 o                         
   2   3  -1        423.50        422.58         5.73 o                         
   3   3  -1       1068.15        957.30         7.32 o                         
   4   3  -1        356.47        337.02         3.95 o                         
   5   3  -1        618.39        602.98         6.06 o                         
   6   3  -1       2236.74       2170.68        11.51 o                         
   7   3  -1       1031.92       1021.72         6.99 o                         
   8   3  -1        433.95        440.91         4.08 o                         
   9   3  -1        863.17        870.99         6.99 o                         
  10   3  -1       1682.63       1719.87        13.78 o                         
  11   3  -1       1777.20       1801.89        12.18 o                         
  12   3  -1        503.17        534.58         5.75 o                         
  13   3  -1        246.32        244.87         5.23 o                         
  14   3  -1        968.74       1036.86         9.18 o                         
  15   3  -1        349.74        365.02         4.84 o                         
  16   3  -1        848.61        842.80         7.94 o                         
  17   3  -1        493.82        529.07         5.86 o                         
  18   3  -1        648.36        654.14         6.66 o                         
  19   3  -1        263.51        246.86         8.38 o                         
  20   3  -1        174.34        181.12         8.80 o                         
  21   3  -1         34.34         38.05         9.44 o                         
  22   3  -1        374.75        355.49         8.08 o                         
  23   3  -1       1032.33        979.67        23.33 o                         
  24   3  -1       1323.32       1324.95        15.05 o                         
  25   3  -1       1253.21       1143.63        16.80 o                         
  26   3  -1        302.13        269.78         9.02 o                         
  27   3  -1        347.33        343.66         9.45 o                         
  28   3  -1         84.56        101.96         5.99 o                         
  29   3  -1         52.19         58.59         5.02 o                         
  30   3  -1         94.72         89.97         5.47 o                         
  31   3  -1        182.66        188.81         7.20 o                         
  32   3  -1        267.41        265.67         7.42 o                         
  33   3  -1          2.60          4.63         3.07 o                         
  34   3  -1        151.29        143.73         4.95 o                         
   1   4  -1        364.28        334.69         3.58 o                         
   2   4  -1       2604.92       2525.83        18.37 o                         
   3   4  -1        914.34        900.08        10.02 o                         
   4   4  -1        223.50        207.50         8.06 o                         
   5   4  -1        125.02        123.08         3.27 o                         
   6   4  -1        854.54        877.97         7.23 o                         
   7   4  -1         46.67         48.18         1.99 o                         
   8   4  -1        100.01        104.43         2.68 o                         
   9   4  -1        489.16        539.05         5.44 o                         
  10   4  -1        641.35        640.11         6.07 o                         
  11   4  -1        108.81        111.25         2.81 o                         
  12   4  -1        680.25        694.86         6.54 o                         
  13   4  -1        279.14        302.85         4.13 o                         
  14   4  -1        346.69        330.13         4.36 o                         
  15   4  -1        294.40        310.33         4.61 o                         
  16   4  -1        106.22        104.17         3.05 o                         
  17   4  -1         84.02         81.98         2.61 o                         
  18   4  -1        237.62        223.22         3.82 o                         
  19   4  -1        329.15        324.94         7.74 o                         
  20   4  -1        422.87        389.31        10.50 o                         
  21   4  -1        656.38        655.50        11.16 o                         
  22   4  -1         68.57         77.99         4.78 o                         
  23   4  -1        376.39        354.25         5.73 o                         
  24   4  -1        122.21        130.92        10.26 o                         
  25   4  -1        704.40        665.61        12.36 o                         
  26   4  -1         39.95         40.19         6.05 o                         
  27   4  -1         20.74         25.00         4.49 o                         
  28   4  -1         59.18         64.50         5.25 o                         
  29   4  -1          1.16          5.98         3.97 o                         
  30   4  -1        124.27        127.55         5.92 o                         
  31   4  -1        114.02        124.34         9.23 o                         
  32   4  -1         18.69         17.24         3.37 o                         
  33   4  -1         10.66         10.08         3.00 o                         
   0   5  -1       2602.02       2504.18        31.82 o                         
   1   5  -1        254.37        251.11         5.17 o                         
   2   5  -1        236.68        242.89         7.00 o                         
   3   5  -1        495.62        503.17         9.97 o                         
   5   5  -1       1240.60       1277.30        14.58 o                         
   6   5  -1        956.90        978.98        12.26 o                         
   7   5  -1        465.22        441.86        19.62 o                         
   8   5  -1        636.86        615.69         9.57 o                         
   9   5  -1        564.69        619.70         9.72 o                         
  10   5  -1       1711.44       1758.37        15.36 o                         
  11   5  -1        985.87        986.99         8.66 o                         
  12   5  -1          9.39         11.23         1.68 o                         
  13   5  -1         56.50         58.34         2.49 o                         
  14   5  -1        927.37        905.92         8.20 o                         
  15   5  -1        591.15        605.94         6.55 o                         
  16   5  -1       1045.66       1047.46         9.13 o                         
  17   5  -1        429.23        409.43         5.71 o                         
  18   5  -1         31.20         30.06         2.09 o                         
  19   5  -1        516.65        481.19         9.78 o                         
  20   5  -1         87.04         92.71         7.11 o                         
  21   5  -1         26.96         26.99         3.82 o                         
  22   5  -1        276.99        262.24         6.26 o                         
  23   5  -1        355.82        335.46         7.73 o                         
  24   5  -1        552.88        530.36         9.17 o                         
  25   5  -1         67.52         66.78         9.86 o                         
  26   5  -1         64.15         79.54         5.47 o                         
  27   5  -1        150.26        161.87         7.85 o                         
  28   5  -1         75.25         83.50         5.24 o                         
  29   5  -1        461.53        446.25         9.59 o                         
  30   5  -1        264.25        249.51         7.65 o                         
  31   5  -1         75.78         86.99         4.50 o                         
  32   5  -1         61.81         64.99         7.00 o                         
  33   5  -1         54.30         60.46         5.09 o                         
   1   6  -1         26.11         24.18         3.61 o                         
   2   6  -1         79.22         83.79         5.73 o                         
   6   6  -1       1004.28       1075.92        20.36 o                         
   7   6  -1        749.00        836.00        18.03 o                         
   8   6  -1        108.32        111.58         8.06 o                         
   9   6  -1       1174.79       1229.71        23.12 o                         
  10   6  -1        198.50        235.25        10.18 o                         
  11   6  -1          4.47          2.12         4.67 o                         
  12   6  -1        193.96        201.07        11.14 o                         
  13   6  -1        163.72        168.08         4.31 o                         
  14   6  -1         97.31         92.97         3.60 o                         
  15   6  -1       1079.21       1054.73        12.01 o                         
  16   6  -1        114.53        103.06         4.14 o                         
  17   6  -1        706.19        664.76         7.23 o                         
  18   6  -1         99.62         96.51         3.34 o                         
  19   6  -1        418.59        419.69         5.94 o                         
  20   6  -1         38.58         35.85         2.80 o                         
  21   6  -1        149.26        154.58         7.12 o                         
  22   6  -1         97.95        114.91         6.15 o                         
  23   6  -1         36.63         52.98         4.99 o                         
  24   6  -1         16.32         11.99         4.02 o                         
  25   6  -1        127.07        148.36         6.52 o                         
  26   6  -1        110.13        112.56         5.77 o                         
  27   6  -1          2.33          3.62         4.35 o                         
  28   6  -1          1.96          5.67         3.74 o                         
  29   6  -1         92.56        101.97         6.47 o                         
  30   6  -1        135.22        135.60         6.07 o                         
  31   6  -1         78.22        101.83         4.35 o                         
   1   7  -1          9.93          7.85         3.39 o                         
   2   7  -1        212.41        229.52         8.06 o                         
   3   7  -1        478.10        507.62        11.67 o                         
   7   7  -1        640.52        641.90        16.33 o                         
   8   7  -1         78.79         80.40         7.42 o                         
   9   7  -1        130.84        137.04         9.55 o                         
  10   7  -1        132.59        135.55         9.55 o                         
  11   7  -1         36.99         36.83         3.41 o                         
  12   7  -1        456.45        461.18        11.56 o                         
  13   7  -1        151.06        159.98         5.59 o                         
  14   7  -1         58.86         58.97         5.83 o                         
  15   7  -1        179.52        156.79         6.58 o                         
  16   7  -1        328.01        329.21         7.06 o                         
  17   7  -1       1008.97        985.26        12.67 o                         
  18   7  -1       1961.63       1906.50        16.85 o                         
  19   7  -1        503.56        465.20        14.21 o                         
  20   7  -1        452.74        411.53        13.79 o                         
  21   7  -1         63.65         61.73         7.21 o                         
  22   7  -1        259.07        264.74        12.52 o                         
  23   7  -1        219.64        222.74        11.45 o                         
  24   7  -1        369.86        366.23         8.97 o                         
  25   7  -1         19.21         31.64         3.96 o                         
  26   7  -1          8.04          6.69         3.74 o                         
  27   7  -1        136.62        138.06         6.58 o                         
  28   7  -1          1.34          3.26         3.29 o                         
  29   7  -1         33.31         39.39         3.52 o                         
  30   7  -1         44.95         49.77         3.45 o                         
   3   8  -1         35.03         33.09         4.88 o                         
   4   8  -1          5.36          5.73         3.82 o                         
   5   8  -1        689.01        652.93        14.42 o                         
   6   8  -1        416.73        394.77        11.24 o                         
   7   8  -1        401.38        413.86        11.45 o                         
   8   8  -1        156.76        150.19         7.85 o                         
   9   8  -1        329.63        328.38        10.18 o                         
  10   8  -1         55.12         64.06         5.52 o                         
  11   8  -1        116.23        120.77         5.60 o                         
  12   8  -1        126.52        127.19        10.71 o                         
  13   8  -1        455.31        417.08         9.97 o                         
  14   8  -1         22.45         25.24         3.30 o                         
  15   8  -1        190.82        184.53         5.45 o                         
  16   8  -1        445.81        451.79        11.24 o                         
  17   8  -1         70.23         71.06         8.49 o                         
  18   8  -1        419.21        412.59        15.70 o                         
  19   8  -1        586.93        555.35        17.39 o                         
  23   8  -1        208.34        212.77        10.39 o                         
  24   8  -1        144.87        136.61         8.06 o                         
  25   8  -1        115.03        113.91         7.42 o                         
  26   8  -1        138.79        137.04         9.12 o                         
  27   8  -1         20.38         30.12         5.09 o                         
  28   8  -1        174.09        175.22         7.85 o                         
   4   9  -1        144.63        123.88         8.06 o                         
   5   9  -1         96.68         86.76         6.79 o                         
   6   9  -1         68.47         60.03         6.15 o                         
   7   9  -1        416.30        361.04        11.67 o                         
  10   9  -1        418.85        409.20        11.67 o                         
  11   9  -1         47.78         50.68         4.62 o                         
  12   9  -1        638.02        635.62        10.87 o                         
  13   9  -1         34.53         44.29         5.47 o                         
  14   9  -1        323.68        312.89        14.85 o                         
  15   9  -1         11.49          7.85         7.00 o                         
  16   9  -1        512.23        469.87        16.55 o                         
  17   9  -1        134.86        117.73         9.76 o                         
  18   9  -1        118.91        116.25         9.76 o                         
  19   9  -1        410.50        419.17        15.91 o                         
  20   9  -1        140.16        162.70        11.45 o                         
  21   9  -1        133.47        143.61        10.82 o                         
   3  10  -1        353.32        360.62        11.47 o                         
   4  10  -1        751.19        764.09        10.61 o                         
   5  10  -1        859.09        830.95        10.44 o                         
   6  10  -1         82.77         85.55         5.14 o                         
   7  10  -1        171.10        178.03         8.76 o                         
   8  10  -1        166.33        137.13         6.12 o                         
   9  10  -1        170.16        191.48         7.18 o                         
  10  10  -1       1081.80       1042.80        14.13 o                         
  11  10  -1        502.47        502.21         9.88 o                         
  12  10  -1         29.39         24.45         4.20 o                         
  13  10  -1         49.58         49.25         4.66 o                         
  14  10  -1        203.74        190.28        13.15 o                         
  15  10  -1         19.69         13.58         7.00 o                         
  16  10  -1         69.22         69.79         8.49 o                         
  17  10  -1         12.49         12.52         6.36 o                         
  18  10  -1        541.24        514.41        16.76 o                         
  19  10  -1          2.29         -5.30         5.30 o                         
  20  10  -1        337.30        352.35        13.15 o                         
  21  10  -1          9.89          9.97         5.30 o                         
  22  10  -1          5.05          6.36         4.67 o                         
   0  11  -1       1548.32       1543.33        21.82 o                         
   1  11  -1        778.28        789.10        10.63 o                         
   2  11  -1         84.39         92.35         4.80 o                         
   3  11  -1        899.31        892.90        12.89 o                         
   4  11  -1        785.66        764.02        11.91 o                         
   5  11  -1        981.29        925.36        13.05 o                         
   6  11  -1        277.82        270.15         6.04 o                         
   7  11  -1        530.46        491.33         7.39 o                         
   8  11  -1         19.19         19.33         3.10 o                         
   9  11  -1         60.41         54.43         3.97 o                         
  10  11  -1         47.65         42.98         4.28 o                         
  11  11  -1        295.34        273.10         7.65 o                         
  12  11  -1         88.38         99.83         5.18 o                         
  13  11  -1         29.84         28.43         5.20 o                         
  14  11  -1         59.97         52.40         5.09 o                         
  15  11  -1        118.68        113.07         6.51 o                         
  16  11  -1        301.03        308.22        13.36 o                         
  17  11  -1         57.70         69.79         7.64 o                         
  18  11  -1         53.44         46.24         6.58 o                         
  19  11  -1        153.62        155.49         9.76 o                         
  20  11  -1        112.13         91.00         7.00 o                         
  21  11  -1          2.77         -0.42         4.24 o                         
  22  11  -1          9.52          8.31         3.71 o                         
  23  11  -1         18.22         10.18         3.82 o                         
   1  12  -1          8.24          8.33         3.90 o                         
   2  12  -1        140.25        129.91         5.75 o                         
   3  12  -1         26.57         40.38         7.58 o                         
   4  12  -1          6.39          3.62         3.75 o                         
   5  12  -1        152.74        152.31         6.15 o                         
   6  12  -1        271.31        281.67         7.72 o                         
   7  12  -1         36.52         35.78         4.08 o                         
   8  12  -1        290.10        266.66         6.38 o                         
   9  12  -1        211.11        204.59         5.87 o                         
  10  12  -1         62.18         60.71         3.66 o                         
  11  12  -1         23.42         22.12         3.10 o                         
  12  12  -1          1.58          2.77         3.26 o                         
  13  12  -1          1.64          2.59         3.81 o                         
  14  12  -1         44.16         43.58         5.17 o                         
  15  12  -1         58.30         53.74         3.66 o                         
  16  12  -1        147.39        160.80         7.64 o                         
  17  12  -1         18.76         26.88         3.71 o                         
  18  12  -1         19.54         19.35         4.45 o                         
  19  12  -1         82.63         81.73         3.96 o                         
   0  13  -1         95.20         90.79         8.27 o                         
   1  13  -1          7.50          7.16         5.14 o                         
   2  13  -1         30.67         28.49         4.63 o                         
   3  13  -1          4.04          3.04         3.62 o                         
   4  13  -1         13.85         13.03         3.67 o                         
   5  13  -1        160.77        173.07         6.59 o                         
   6  13  -1          3.09          2.13         4.15 o                         
   7  13  -1         22.91         18.61         4.99 o                         
   8  13  -1        314.94        308.08         9.48 o                         
   9  13  -1         68.42         66.15         3.93 o                         
  10  13  -1        151.83        156.74         5.64 o                         
  11  13  -1          5.90          8.19         4.03 o                         
  12  13  -1        395.71        395.80         8.00 o                         
  13  13  -1          5.70          9.71         2.60 o                         
  14  13  -1         14.38         14.43         2.51 o                         
  15  13  -1         28.17         30.33         5.09 o                         
  16  13  -1        137.29        171.19         8.49 o                         
   1  14  -1         23.97         28.02         3.75 o                         
   2  14  -1         76.54         83.58         4.50 o                         
   3  14  -1         10.99         22.96         6.15 o                         
   4  14  -1        300.88        326.77         7.55 o                         
   5  14  -1         13.53         13.36         2.64 o                         
   6  14  -1         52.77         49.91         3.71 o                         
   7  14  -1         31.18         26.20         2.62 o                         
   8  14  -1          4.75         -0.32         3.00 o                         
   9  14  -1         37.42         32.30         4.99 o                         
   2   0   0       1962.71       1996.34        20.36 o                         
   4   0   0         29.61         18.73         1.27 o                         
   6   0   0       5248.94       4892.90        38.85 o                         
   8   0   0        154.54        134.75         4.56 o                         
  10   0   0       4977.15       4920.64        38.30 o                         
  12   0   0          3.68         -0.08         2.23 o                         
  14   0   0       5591.51       5973.76        71.91 o                         
  16   0   0       1034.87       1027.76        10.71 o                         
  18   0   0       1313.36       1340.01        13.68 o                         
  20   0   0        695.95        757.98         9.61 o                         
  22   0   0         95.41         89.09         4.24 o                         
  24   0   0        800.55        781.48        12.09 o                         
  26   0   0         14.72         11.57         3.68 o                         
  28   0   0        133.93        132.62         6.44 o                         
  30   0   0          3.10          9.80         6.79 o                         
  32   0   0         11.17          4.41         3.52 o                         
  34   0   0         71.60         97.79         6.36 o                         
   1   1   0        241.76        236.88         2.16 o                         
   2   1   0         15.60         12.83         0.61 o                         
   3   1   0        493.82        492.15         3.73 o                         
   4   1   0       4718.01       4450.32        28.45 o                         
   5   1   0        686.51        656.65        15.59 o                         
   6   1   0       4966.07       4742.68        37.35 o                         
   7   1   0       1181.94       1128.74        10.05 o                         
  11   1   0       1247.16       1164.19        16.26 o                         
  12   1   0       2352.19       2430.96        20.58 o                         
  13   1   0        237.52        249.75         2.82 o                         
  14   1   0        998.08       1069.56         7.44 o                         
  15   1   0       2604.23       2872.16        17.24 o                         
  16   1   0        933.40       1067.57         9.12 o                         
  17   1   0         17.98         17.78         1.37 o                         
  18   1   0         32.27         43.00         3.18 o                         
  19   1   0          4.73          9.89         1.30 o                         
  20   1   0         38.63         39.76         2.73 o                         
  21   1   0          0.07         -0.28         1.21 o                         
  22   1   0        114.76        116.73         3.01 o                         
  23   1   0        596.62        600.55         7.13 o                         
  24   1   0        184.87        187.52         3.76 o                         
  25   1   0        338.05        306.65         4.58 o                         
  26   1   0        290.60        253.14         4.82 o                         
  27   1   0         16.01         16.83         3.42 o                         
  28   1   0         38.42         43.72         4.60 o                         
  29   1   0        418.95        407.49        12.15 o                         
  30   1   0          0.59         -3.02         3.02 o                         
  31   1   0         26.91         23.13         3.75 o                         
  32   1   0          2.88          3.14         3.52 o                         
  33   1   0          7.79          5.67         3.35 o                         
  34   1   0        152.61        152.35         5.83 o                         
  35   1   0        207.53        202.63         8.70 o                         
   0   2   0        631.18        559.17         8.06 o                         
   1   2   0       3214.39       3063.73        21.04 o                         
   2   2   0         77.73         85.72         1.90 o                         
   3   2   0       2297.87       2201.59        17.79 o                         
   4   2   0       3615.83       3529.11        19.93 o                         
   5   2   0        818.10        764.81         5.88 o                         
   6   2   0       1434.98       1251.52         7.75 o                         
   7   2   0         83.28         61.86         1.33 o                         
   8   2   0       1423.59       1469.28        10.76 o                         
   9   2   0         11.88          9.24         2.12 o                         
  10   2   0         94.95        103.33         3.41 o                         
  11   2   0       2372.70       2346.59        24.35 o                         
  12   2   0       4338.28       4613.95        42.46 o                         
  13   2   0        404.15        471.59         4.84 o                         
  14   2   0        450.68        466.44         4.43 o                         
  15   2   0        348.54        384.72         3.50 o                         
  16   2   0       1331.75       1407.33         9.57 o                         
  17   2   0         10.73         10.94         1.16 o                         
  18   2   0        135.39        143.73         3.28 o                         
  19   2   0         22.53         24.96         2.12 o                         
  20   2   0          1.78          2.29         1.23 o                         
  21   2   0        338.37        344.50         6.00 o                         
  22   2   0        225.22        209.34         7.56 o                         
  23   2   0        483.60        502.32         8.98 o                         
  24   2   0        825.13        841.52        14.64 o                         
  25   2   0        637.07        590.57        11.88 o                         
  26   2   0        851.13        821.77        13.87 o                         
  27   2   0        474.93        408.05        11.67 o                         
  28   2   0       1030.60        951.73        14.85 o                         
  29   2   0        901.38        894.89        14.17 o                         
  30   2   0        525.80        523.81        10.79 o                         
  31   2   0         17.61         14.20         6.47 o                         
  32   2   0        131.42        120.90         5.70 o                         
  33   2   0          0.03          3.34         3.29 o                         
  35   2   0         56.93         54.46         3.44 o                         
   1   3   0       2184.25       2063.70        14.53 o                         
   2   3   0       1829.53       1747.31        12.53 o                         
   3   3   0        123.37        115.98         2.51 o                         
   4   3   0        665.06        613.33         6.32 o                         
   5   3   0         28.24         28.87         1.51 o                         
   6   3   0        556.33        529.62         4.04 o                         
   7   3   0        302.24        257.26         3.00 o                         
   8   3   0         46.24         46.36         1.90 o                         
   9   3   0       1159.59       1138.77         8.70 o                         
  10   3   0       2369.98       2597.36        16.41 o                         
  11   3   0         58.89         74.07         2.23 o                         
  12   3   0       1815.19       2037.70        12.96 o                         
  13   3   0        604.61        621.04         8.69 o                         
  14   3   0        519.68        530.61         4.86 o                         
  15   3   0        178.64        187.27         3.31 o                         
  16   3   0          4.86         -0.36         1.03 o                         
  17   3   0        130.99        147.71         2.64 o                         
  18   3   0        814.06        894.82         7.35 o                         
  19   3   0        860.96        913.38        12.18 o                         
  20   3   0         77.44         74.20         5.09 o                         
  21   3   0         70.02         59.45         6.36 o                         
  22   3   0       1370.07       1402.37        16.87 o                         
  23   3   0       3437.44       3502.67        43.70 o                         
  24   3   0        109.65        115.61         6.58 o                         
  25   3   0        138.67        133.27         7.51 o                         
  26   3   0        197.44        187.72         7.87 o                         
  27   3   0          4.44          2.45         3.89 o                         
  28   3   0        798.44        773.14        13.27 o                         
  29   3   0        303.48        275.96         8.90 o                         
  30   3   0          6.95          7.54         3.97 o                         
  31   3   0        141.82        132.94         8.70 o                         
  32   3   0          8.02          2.15         6.47 o                         
  33   3   0          0.85          1.72         3.37 o                         
  34   3   0         96.25         98.29         4.42 o                         
  35   3   0         75.68         79.60         3.59 o                         
   0   4   0       1104.57       1195.58        12.00 o                         
   1   4   0       1478.52       1344.86         9.25 o                         
   2   4   0        259.47        252.86         4.71 o                         
   3   4   0       2342.73       2191.81        61.94 o                         
   4   4   0       1054.11        922.95        15.35 o                         
   5   4   0        506.19        473.69         8.27 o                         
   6   4   0       2908.37       2778.30        59.82 o                         
   7   4   0       2038.51       2051.69        12.92 o                         
   8   4   0       3281.99       3534.70        20.84 o                         
   9   4   0        132.61        119.31         2.51 o                         
  10   4   0         74.65         67.29         2.07 o                         
  11   4   0        102.55        110.51         2.52 o                         
  12   4   0          4.77          0.75         1.29 o                         
  13   4   0         15.08         18.74         1.45 o                         
  14   4   0          9.08         15.96         1.45 o                         
  15   4   0        122.03        121.15         2.67 o                         
  16   4   0       1949.62       1979.74        16.78 o                         
  17   4   0         22.41         19.70         1.51 o                         
  18   4   0        200.78        187.50         3.23 o                         
  19   4   0        134.62        140.61         2.84 o                         
  20   4   0          7.39          8.35         1.27 o                         
  21   4   0        190.89        188.15         6.52 o                         
  22   4   0       1638.09       1571.04        18.74 o                         
  23   4   0         79.95         72.12         5.94 o                         
  24   4   0         34.12         39.07         3.27 o                         
  25   4   0         76.79         68.32         6.26 o                         
  26   4   0        152.60        156.13         7.12 o                         
  27   4   0       1375.09       1258.28        17.25 o                         
  28   4   0         83.82         85.72         7.42 o                         
  29   4   0        163.52        166.63         8.38 o                         
  30   4   0        308.49        310.97        16.44 o                         
  31   4   0          9.53          9.57         3.82 o                         
  32   4   0         58.83         61.78         4.41 o                         
  33   4   0          2.30          0.42         3.15 o                         
  34   4   0         96.02        125.16         5.04 o                         
   1   5   0       1936.25       1944.80        26.09 o                         
   2   5   0        310.46        374.20         8.91 o                         
   3   5   0          2.91          4.67         3.18 o                         
   4   5   0       6325.14       6432.81        78.28 o                         
   5   5   0       1537.22       1574.21        23.76 o                         
   6   5   0       1362.43       1234.59        19.94 o                         
   7   5   0        279.69        261.88         4.87 o                         
   8   5   0       1821.70       1796.04        16.97 o                         
   9   5   0       2628.76       2777.20        24.55 o                         
  10   5   0       2894.74       2892.06        18.20 o                         
  11   5   0        963.14       1088.71         8.59 o                         
  12   5   0        293.82        328.89         4.27 o                         
  13   5   0         41.94         53.44         2.27 o                         
  14   5   0       1230.88       1289.38         9.98 o                         
  15   5   0         62.66         72.80         2.51 o                         
  16   5   0          0.59          2.15         1.99 o                         
  17   5   0          0.80          2.16         2.30 o                         
  18   5   0        199.80        195.95         5.38 o                         
  19   5   0        578.27        585.37         8.68 o                         
  20   5   0        764.90        737.15        10.00 o                         
  21   5   0        230.72        225.39         7.13 o                         
  22   5   0          5.53          6.58         4.24 o                         
  23   5   0         61.59         65.20         3.92 o                         
  24   5   0          6.54          6.00         3.67 o                         
  25   5   0        216.66        226.71         8.10 o                         
  26   5   0         90.23         92.06         5.77 o                         
  27   5   0        366.78        340.63         9.07 o                         
  28   5   0          6.41         11.35         3.90 o                         
  29   5   0          0.00          0.16         3.67 o                         
  30   5   0         18.91         21.61         4.12 o                         
  31   5   0         82.48         90.36         5.02 o                         
  32   5   0          2.02          2.55         3.20 o                         
  33   5   0        195.07        198.42         6.15 o                         
   0   6   0          0.25          0.21         3.61 o                         
   1   6   0       1105.05       1129.64        13.79 o                         
   2   6   0         53.14         60.83         6.47 o                         
   3   6   0        970.52        814.79        15.06 o                         
   4   6   0         57.19         54.31         4.88 o                         
   5   6   0       1530.82       1557.24        24.82 o                         
   6   6   0          0.75          1.06         3.18 o                         
   7   6   0          0.24          1.70         3.61 o                         
   8   6   0         81.97         49.99         3.97 o                         
   9   6   0        644.31        686.56        16.44 o                         
  10   6   0        552.22        539.87        13.58 o                         
  11   6   0       2153.51       2242.42        34.58 o                         
  12   6   0        190.30        200.46         9.33 o                         
  13   6   0        308.56        335.16        11.67 o                         
  14   6   0          4.66         -0.85         4.24 o                         
  15   6   0        142.58        114.13         8.49 o                         
  16   6   0        275.29        297.19        11.67 o                         
  17   6   0        458.98        421.50        14.00 o                         
  18   6   0          9.79          9.01         2.86 o                         
  19   6   0         38.75         39.34        10.29 o                         
  20   6   0        350.57        363.85         9.55 o                         
  21   6   0       1449.13       1432.14        20.89 o                         
  22   6   0          0.04         -1.64         2.43 o                         
  23   6   0        134.43        128.25         5.25 o                         
  24   6   0         14.12         10.82         3.97 o                         
  25   6   0        149.48        159.66         7.40 o                         
  26   6   0         41.52         48.72        10.08 o                         
  27   6   0         85.55         87.99         5.32 o                         
  28   6   0         49.80         59.30         4.72 o                         
  29   6   0         27.15         24.59         4.20 o                         
  30   6   0        285.83        276.60         7.72 o                         
  31   6   0         12.29         12.09         4.14 o                         
  32   6   0          9.53         15.75         3.07 o                         
   1   7   0        381.47        370.24         6.36 o                         
   2   7   0         68.73         78.94         4.62 o                         
   3   7   0         95.57         93.53         4.99 o                         
   4   7   0       1104.10       1155.42        15.26 o                         
   5   7   0        837.81        949.27        13.39 o                         
   6   7   0        191.10        219.48         9.86 o                         
   7   7   0         24.11         17.70         5.62 o                         
   8   7   0        964.03        944.57        13.86 o                         
   9   7   0         50.49         61.04         6.47 o                         
  10   7   0          6.05          6.36         4.45 o                         
  11   7   0        357.20        375.47        12.52 o                         
  12   7   0        148.36        156.13         9.33 o                         
  13   7   0         77.49         61.94         7.00 o                         
  14   7   0        124.32        126.85         9.33 o                         
  15   7   0         43.57         40.73         6.79 o                         
  16   7   0       1124.99       1118.98        23.97 o                         
  17   7   0        394.97        404.53        14.64 o                         
  18   7   0        869.22        828.36        20.15 o                         
  19   7   0        612.49        555.57        16.76 o                         
  20   7   0       1226.88       1199.96        24.71 o                         
  21   7   0          7.73          8.15         4.67 o                         
  22   7   0        287.20        233.18        14.85 o                         
  23   7   0          6.43         11.88         5.94 o                         
  24   7   0        802.79        761.97        19.73 o                         
  25   7   0         25.14         24.38         8.27 o                         
  26   7   0         12.45         12.79         3.59 o                         
  27   7   0         28.76         23.09         4.04 o                         
  28   7   0         23.09         33.47         4.77 o                         
  29   7   0         51.09         59.24         4.20 o                         
  30   7   0         23.71         35.42         4.14 o                         
  31   7   0         16.05         21.00         4.03 o                         
   0   8   0          0.18          2.55         5.09 o                         
   1   8   0        403.70        369.88         7.23 o                         
   2   8   0         58.68         67.07         4.77 o                         
   3   8   0        189.18        185.44         6.97 o                         
   4   8   0        117.35        123.67         6.13 o                         
   5   8   0       1835.18       1898.22        22.76 o                         
   6   8   0        571.04        588.23        16.55 o                         
   7   8   0        215.87        240.08         7.76 o                         
   8   8   0         16.53         12.07         3.77 o                         
   9   8   0         24.18         11.89         8.49 o                         
  10   8   0          0.86          2.76         4.67 o                         
  11   8   0        144.44        142.76         9.33 o                         
  12   8   0         79.71         68.09         7.21 o                         
  13   8   0          9.23          8.70         5.52 o                         
  14   8   0          0.56          3.18         5.09 o                         
  15   8   0        224.11        219.13        11.24 o                         
  16   8   0        776.50        808.85        20.15 o                         
  17   8   0       1212.89       1085.49        16.21 o                         
  18   8   0        303.34        337.95         9.59 o                         
  19   8   0       2226.51       2047.16        21.14 o                         
  20   8   0        424.02        397.79         8.95 o                         
  21   8   0         81.10        101.82         9.33 o                         
  22   8   0        134.82        142.13        10.39 o                         
  23   8   0       1160.36       1175.41        25.46 o                         
  24   8   0        232.54        232.92        11.88 o                         
  25   8   0         84.31         84.43         8.06 o                         
  26   8   0         52.25         69.79         7.00 o                         
  27   8   0         24.74         19.09         5.09 o                         
   1   9   0         26.24         36.34         5.17 o                         
   2   9   0        210.98        204.60         6.51 o                         
   3   9   0        486.60        494.31         9.15 o                         
   4   9   0          3.83          0.99         4.04 o                         
   5   9   0         80.41         72.74         5.53 o                         
   6   9   0        143.66        147.69         7.55 o                         
   7   9   0        306.22        313.40         9.52 o                         
   8   9   0         11.85          6.74         4.34 o                         
   9   9   0        702.85        708.59        14.32 o                         
  10   9   0          7.01          5.73         5.94 o                         
  11   9   0        137.42        133.64         9.76 o                         
  12   9   0        126.60        105.64         9.12 o                         
  13   9   0         31.66         25.46         6.58 o                         
  14   9   0        212.47        203.83         8.14 o                         
  15   9   0          7.39          6.72         3.71 o                         
  16   9   0        338.25        343.01         8.43 o                         
  17   9   0         47.78         34.64         4.23 o                         
  18   9   0        863.08        768.32        14.77 o                         
  19   9   0         16.25         26.36         5.02 o                         
  20   9   0        437.94        416.36        10.95 o                         
  21   9   0        421.86        379.65        10.42 o                         
  22   9   0        376.44        351.07        14.00 o                         
  23   9   0         75.37         72.34         7.85 o                         
  24   9   0          2.44          1.91         5.09 o                         
  25   9   0          0.31          2.33         4.88 o                         
  26   9   0         15.30         22.91         5.30 o                         
  27   9   0         10.07         13.15         4.45 o                         
   0  10   0         95.61         85.49         9.33 o                         
   1  10   0        371.48        360.62        15.49 o                         
   2  10   0         45.84         48.70         5.92 o                         
   3  10   0        441.02        442.96        12.07 o                         
   4  10   0          0.06          3.56         3.77 o                         
   5  10   0       3741.58       3613.24        43.06 o                         
   6  10   0       4263.78       4252.72        52.71 o                         
   7  10   0       2799.33       2777.06        27.05 o                         
   8  10   0         38.76         31.40         5.24 o                         
   9  10   0        263.59        243.37        13.81 o                         
  10  10   0          8.64          4.03         4.00 o                         
  11  10   0        764.20        730.63        11.80 o                         
  12  10   0        133.22        134.09         5.95 o                         
  13  10   0         26.67         20.27         8.70 o                         
  14  10   0        307.96        305.80         8.20 o                         
  15  10   0          0.16         -0.40         5.62 o                         
  16  10   0        306.34        312.66         9.97 o                         
  17  10   0         16.87         25.57         4.87 o                         
  18  10   0        125.69         95.71         6.07 o                         
  19  10   0         71.15         62.88         5.39 o                         
  20  10   0        155.48        138.83         6.66 o                         
  21  10   0         23.83         21.29         4.42 o                         
  22  10   0         13.60         14.54         4.12 o                         
  23  10   0        168.61        173.95        10.39 o                         
  24  10   0        100.56        110.52         7.64 o                         
  25  10   0          0.36         -4.03         4.03 o                         
  26  10   0         11.93         18.24         4.24 o                         
   1  11   0        350.08        345.40        11.08 o                         
   2  11   0        526.48        495.37         8.65 o                         
   3  11   0         97.47        108.56         5.48 o                         
   4  11   0          2.35          2.45         4.32 o                         
   5  11   0         39.44         30.95         4.65 o                         
   6  11   0          0.50          0.17         3.74 o                         
   7  11   0        493.54        440.11         8.94 o                         
   8  11   0         34.67         35.51         5.57 o                         
   9  11   0        150.76        128.68        10.38 o                         
  10  11   0          6.00          3.12         5.27 o                         
  11  11   0         16.37         12.51         4.05 o                         
  12  11   0         62.18         53.60         4.86 o                         
  13  11   0          0.36         -1.04         5.60 o                         
  14  11   0         49.08         48.39         4.59 o                         
  15  11   0         18.56         15.60         3.98 o                         
  16  11   0         71.80         61.55         5.62 o                         
  17  11   0          2.78          0.23         3.97 o                         
  18  11   0         16.40         13.82         4.34 o                         
  19  11   0          6.73         10.18         5.09 o                         
  20  11   0        136.65        142.17        12.73 o                         
  21  11   0          0.05          4.24         3.60 o                         
  22  11   0          0.02         -1.23         3.22 o                         
  23  11   0        293.95        301.86        10.61 o                         
  24  11   0          2.92          2.76         3.82 o                         
   0  12   0        166.82        168.66         8.75 o                         
   1  12   0        252.01        259.19         6.97 o                         
   2  12   0        238.60        253.10        10.63 o                         
   3  12   0         56.79         51.67         4.07 o                         
   4  12   0         64.22         57.39         4.98 o                         
   5  12   0        207.05        202.01         7.59 o                         
   6  12   0        130.37        126.49         5.89 o                         
   7  12   0         89.16         96.57        12.49 o                         
   8  12   0         27.54         35.78         4.42 o                         
   9  12   0        655.48        602.30        10.83 o                         
  10  12   0         28.49         19.50         4.88 o                         
  11  12   0        550.17        542.13        12.15 o                         
  12  12   0        175.05        166.24         8.70 o                         
  13  12   0          0.09          2.40         6.79 o                         
  14  12   0        104.94         94.02         9.33 o                         
  15  12   0         70.69         54.45         5.17 o                         
  16  12   0         46.36         35.12         4.65 o                         
  17  12   0         47.16         66.08         7.53 o                         
  18  12   0         62.85         66.56         4.79 o                         
  19  12   0         24.49         21.94         3.92 o                         
  20  12   0         11.54         13.85         3.37 o                         
  21  12   0        149.93        175.22         8.27 o                         
   1  13   0         24.22         18.65         4.57 o                         
   2  13   0         20.80         18.13         4.42 o                         
   3  13   0         50.78         44.97         7.21 o                         
   4  13   0        412.85        381.20        14.42 o                         
   5  13   0          1.77          2.97         6.36 o                         
   6  13   0        350.55        372.71        14.64 o                         
   7  13   0         20.18         18.24         7.00 o                         
   8  13   0          3.82          2.79         6.36 o                         
   9  13   0          0.92         -2.84         4.67 o                         
  10  13   0         46.33         31.54         4.68 o                         
  11  13   0          0.59          3.88         4.02 o                         
  12  13   0        107.48         94.43         5.39 o                         
  13  13   0         52.40         37.63         4.49 o                         
  14  13   0        353.34        339.62        11.67 o                         
  15  13   0         76.22         69.52         6.36 o                         
  16  13   0          4.01          3.60         4.14 o                         
  17  13   0        212.90        243.74         9.12 o                         
   0  14   0        704.05        751.57        15.91 o                         
   1  14   0         65.71         74.13         5.09 o                         
   2  14   0         39.84         53.03         6.36 o                         
   3  14   0          7.13         19.30         5.52 o                         
   4  14   0          3.91          0.64         5.30 o                         
   5  14   0         10.68          0.42         5.30 o                         
   6  14   0        124.96        134.91         9.33 o                         
   7  14   0         41.53         40.73         5.73 o                         
   8  14   0         46.64         42.85         5.73 o                         
   9  14   0         82.09         78.28         6.36 o                         
  10  14   0          2.03          4.88         4.67 o                         
  11  14   0         88.30        108.61         6.58 o                         
  12  14   0          0.04          0.00         4.03 o                         
   2   0   1      16667.18      15478.50       120.75 o                         
   4   0   1      22411.57      20987.20       235.89 o                         
   6   0   1       3216.22       3019.87        37.12 o                         
   8   0   1        985.44        969.64        13.58 o                         
  10   0   1        181.96        208.39        11.03 o                         
  12   0   1       1907.41       2064.44        21.00 o                         
  14   0   1       1411.52       1515.83        15.73 o                         
  16   0   1        411.77        440.14         7.59 o                         
  18   0   1        147.81        153.88         9.02 o                         
  20   0   1        271.06        280.86         8.27 o                         
  22   0   1         29.39         27.58         3.82 o                         
  24   0   1        867.85        826.24        15.06 o                         
  26   0   1        442.78        417.70        10.27 o                         
  28   0   1         22.69         29.90         4.42 o                         
  30   0   1        121.50        135.72         6.06 o                         
  32   0   1         22.39         20.65         3.59 o                         
  34   0   1        171.79        176.49         7.85 o                         
   0   1   1       2126.96       2053.09        18.30 o                         
   1   1   1       2217.82       2101.38        13.23 o                         
   2   1   1      17816.14      16511.53        91.33 o                         
   3   1   1       6796.57       6428.96        40.84 o                         
   4   1   1       4004.75       3742.62        21.90 o                         
   5   1   1       6713.51       6474.21        47.01 o                         
   6   1   1        854.25        783.87         8.67 o                         
   7   1   1       1581.16       1554.56        13.95 o                         
   8   1   1        152.71        142.23         3.17 o                         
   9   1   1          8.33          9.65         1.48 o                         
  10   1   1       2406.91       2450.66        15.71 o                         
  11   1   1       2783.33       2910.75        22.41 o                         
  12   1   1        499.13        515.84         5.33 o                         
  13   1   1        102.05        103.69         2.89 o                         
  14   1   1        113.06        123.34         3.09 o                         
  15   1   1        218.04        235.00         3.96 o                         
  16   1   1        254.53        269.83         4.96 o                         
  17   1   1        246.55        270.74         7.13 o                         
  18   1   1         89.33         98.45         3.21 o                         
  19   1   1       1586.91       1587.21        17.71 o                         
  20   1   1         39.09         45.05         2.77 o                         
  21   1   1        202.25        197.77         4.69 o                         
  22   1   1         40.15         30.42         6.05 o                         
  23   1   1        476.61        471.43         7.78 o                         
  24   1   1        204.69        207.44         5.31 o                         
  25   1   1        572.30        546.13         9.39 o                         
  26   1   1         59.73         64.18         4.41 o                         
  27   1   1        108.12        106.93         5.06 o                         
  28   1   1         66.63         73.56         4.53 o                         
  29   1   1        132.99        125.41         5.10 o                         
  30   1   1        195.82        190.56         6.12 o                         
  31   1   1        179.23        168.81         5.74 o                         
  32   1   1         16.60         15.85         2.97 o                         
  33   1   1        294.34        299.86         5.86 o                         
  34   1   1         63.95         74.15         3.04 o                         
   1   2   1       7403.18       6935.35        39.54 o                         
   2   2   1        346.60        324.84         3.82 o                         
   3   2   1        216.65        220.76         3.79 o                         
   4   2   1        826.92        747.74         8.92 o                         
   5   2   1        510.10        491.09         6.55 o                         
   6   2   1         90.58         79.04         3.41 o                         
   7   2   1        128.48        124.84         3.04 o                         
   8   2   1        607.44        617.04         5.71 o                         
   9   2   1        839.66        853.32         7.04 o                         
  10   2   1        354.86        349.08         4.22 o                         
  11   2   1        141.28        136.59         3.07 o                         
  12   2   1        479.92        483.33         7.29 o                         
  13   2   1        252.05        259.81         4.00 o                         
  14   2   1       2590.07       2785.25        18.26 o                         
  15   2   1        613.02        600.40         6.25 o                         
  16   2   1         92.79         98.09         3.03 o                         
  17   2   1         78.45         84.58         5.96 o                         
  18   2   1        250.69        243.08         4.86 o                         
  19   2   1         57.80         59.78         4.06 o                         
  20   2   1         29.07         30.72         2.59 o                         
  21   2   1        547.85        525.85         8.50 o                         
  22   2   1        152.07        157.15         4.45 o                         
  23   2   1        439.86        444.65         6.78 o                         
  24   2   1        352.00        333.17         4.99 o                         
  25   2   1        712.55        693.02        10.37 o                         
  26   2   1        706.93        676.97        10.29 o                         
  27   2   1        318.53        322.28         7.51 o                         
  28   2   1        448.03        409.60         8.20 o                         
  29   2   1        173.63        152.06         5.77 o                         
  30   2   1        156.90        156.38         5.75 o                         
  31   2   1        144.31        144.96         7.38 o                         
  32   2   1        123.82        124.76         4.48 o                         
  33   2   1        204.10        202.71        12.20 o                         
  34   2   1        196.66        207.29         5.74 o                         
   0   3   1       1825.29       1667.97        22.70 o                         
   1   3   1        537.98        478.92         6.97 o                         
   2   3   1        425.13        425.95         9.12 o                         
   3   3   1       1071.26        987.67        13.79 o                         
   4   3   1        351.39        339.83         7.42 o                         
   5   3   1        615.29        594.60        11.88 o                         
   6   3   1       2232.40       2177.54        15.84 o                         
   7   3   1       1032.19       1033.02         9.44 o                         
   8   3   1        435.05        444.02         4.87 o                         
   9   3   1        867.42        884.26         8.39 o                         
  10   3   1       1692.66       1748.34        12.26 o                         
  11   3   1       1771.05       1803.29        12.68 o                         
  12   3   1        507.14        532.57         5.72 o                         
  13   3   1        245.20        248.60         4.75 o                         
  14   3   1        968.10       1024.75         8.79 o                         
  15   3   1        353.52        356.53         5.51 o                         
  16   3   1        841.83        831.28         8.91 o                         
  17   3   1        494.22        520.79         7.65 o                         
  18   3   1        648.68        661.41         8.40 o                         
  19   3   1        266.19        252.35         5.10 o                         
  20   3   1        173.86        183.57         5.48 o                         
  21   3   1         34.81         41.50         3.57 o                         
  22   3   1        374.87        361.12         6.23 o                         
  23   3   1       1028.56        979.78        10.57 o                         
  24   3   1       1337.39       1320.68        13.20 o                         
  25   3   1       1252.13       1152.27        13.81 o                         
  26   3   1        300.95        279.97         8.70 o                         
  27   3   1        342.95        339.61        10.82 o                         
  28   3   1         84.44         88.22         9.97 o                         
  29   3   1         51.66         52.27         4.87 o                         
  30   3   1         93.18         98.16         5.47 o                         
  31   3   1        178.82        180.68         7.05 o                         
  32   3   1        262.37        255.84         7.42 o                         
  33   3   1          2.60          0.09         2.99 o                         
  34   3   1        151.22        140.15         6.15 o                         
   1   4   1        368.14        343.45         8.70 o                         
   2   4   1       2610.95       2513.33        42.74 o                         
   3   4   1        915.88        889.72        10.30 o                         
   4   4   1        224.26        203.16         4.05 o                         
   5   4   1        125.99        118.98         3.52 o                         
   6   4   1        857.26        869.62         8.59 o                         
   7   4   1         46.38         46.28         2.53 o                         
   8   4   1         99.88        107.73         4.96 o                         
   9   4   1        491.03        534.33         6.68 o                         
  10   4   1        640.51        629.07         7.42 o                         
  11   4   1        107.95        113.67         4.54 o                         
  12   4   1        687.56        704.60         8.02 o                         
  13   4   1        279.64        298.44         6.79 o                         
  14   4   1        349.23        335.68         5.54 o                         
  15   4   1        290.85        319.65         5.50 o                         
  16   4   1        106.34        105.12         5.22 o                         
  17   4   1         84.23         83.74         3.57 o                         
  18   4   1        241.41        231.97         5.04 o                         
  19   4   1        333.73        319.63         6.04 o                         
  20   4   1        412.03        380.13        11.80 o                         
  21   4   1        658.40        654.77         9.53 o                         
  22   4   1         69.04         69.91         4.07 o                         
  23   4   1        373.71        356.34         5.89 o                         
  24   4   1        122.62        138.72         4.96 o                         
  25   4   1        700.41        664.35        10.37 o                         
  26   4   1         39.53         40.58         3.86 o                         
  27   4   1         20.96         22.32         3.55 o                         
  28   4   1         59.32         62.66         5.09 o                         
  29   4   1          1.20          3.50         3.60 o                         
  30   4   1        127.34        132.91         7.32 o                         
  31   4   1        115.31        121.52         5.47 o                         
  32   4   1         19.09         20.03         3.45 o                         
  33   4   1         11.28         15.04         2.99 o                         
   0   5   1       2601.81       2575.88        35.43 o                         
   1   5   1        255.28        254.34         8.49 o                         
   2   5   1        231.53        225.11         6.26 o                         
   3   5   1        486.29        487.33         6.18 o                         
   4   5   1       1196.50       1241.08        16.62 o                         
   5   5   1       1240.14       1275.70        10.34 o                         
   6   5   1        951.57        978.28         8.76 o                         
   7   5   1        461.74        440.68         6.11 o                         
   8   5   1        631.08        633.72         8.22 o                         
   9   5   1        559.93        621.91         7.55 o                         
  10   5   1       1707.20       1769.19        15.26 o                         
  11   5   1        984.71       1000.52        10.88 o                         
  12   5   1          9.02         12.06         2.67 o                         
  13   5   1         57.15         65.42         6.26 o                         
  14   5   1        924.55        909.76        13.26 o                         
  15   5   1        587.56        611.54        12.30 o                         
  16   5   1       1051.45       1053.11        13.45 o                         
  17   5   1        426.16        417.03         8.01 o                         
  18   5   1         30.99         32.23         3.35 o                         
  19   5   1        514.96        508.95         9.05 o                         
  20   5   1         85.10         86.37         4.50 o                         
  21   5   1         27.39         27.92         3.12 o                         
  22   5   1        279.65        271.79        10.84 o                         
  23   5   1        359.10        351.86         6.79 o                         
  24   5   1        554.20        534.80         9.31 o                         
  25   5   1         66.65         74.07         5.24 o                         
  26   5   1         62.79         77.77         5.12 o                         
  27   5   1        152.35        157.02         5.91 o                         
  28   5   1         73.33         75.49         5.04 o                         
  29   5   1        462.97        441.52         7.84 o                         
  30   5   1        264.09        254.58         7.65 o                         
  31   5   1         74.69         87.06         4.57 o                         
  32   5   1         60.62         62.36         7.53 o                         
   1   6   1         27.90         31.75         2.97 o                         
   2   6   1         79.64         98.04         4.22 o                         
   3   6   1       1188.31       1231.41        13.11 o                         
   4   6   1        915.74        901.53        10.63 o                         
   5   6   1        258.63        255.55         4.12 o                         
   6   6   1       1015.16       1035.86         8.64 o                         
   7   6   1        752.40        824.27         9.46 o                         
   8   6   1        107.71        110.32         3.87 o                         
   9   6   1       1173.95       1192.92        20.62 o                         
  10   6   1        197.95        211.62         8.17 o                         
  11   6   1          4.68          6.04         6.05 o                         
  12   6   1        194.87        202.02         9.76 o                         
  13   6   1        166.51        159.73         5.53 o                         
  14   6   1         95.21         98.80         4.82 o                         
  15   6   1       1083.72       1054.06        16.02 o                         
  16   6   1        114.89        107.60         5.30 o                         
  17   6   1        702.76        677.88        10.82 o                         
  18   6   1        100.69        104.67         4.98 o                         
  19   6   1        417.14        431.05         9.97 o                         
  20   6   1         38.15         34.40         3.53 o                         
  21   6   1        148.81        144.47         5.86 o                         
  22   6   1         96.45        111.97         9.01 o                         
  23   6   1         35.66         42.83         4.86 o                         
  24   6   1         15.82         22.24         4.34 o                         
  25   6   1        129.76        139.63         6.79 o                         
  26   6   1        112.49        120.18        12.09 o                         
  27   6   1          2.61         -1.76         3.67 o                         
  28   6   1          2.05         -3.52         3.52 o                         
  29   6   1         92.38         97.64         6.79 o                         
  30   6   1        133.62        127.67         5.50 o                         
  31   6   1         77.47         78.70         5.30 o                         
   0   7   1       3159.54       2943.06        30.96 o                         
   1   7   1          9.96          7.96         2.60 o                         
   2   7   1        211.59        222.56         7.29 o                         
   3   7   1        479.16        511.23        11.40 o                         
   4   7   1       1195.91       1263.54        18.38 o                         
   5   7   1        117.08        127.41         4.45 o                         
   6   7   1         39.28         39.36         2.44 o                         
   7   7   1        644.26        626.91         6.84 o                         
   8   7   1         79.22         80.32         7.67 o                         
   9   7   1        129.89        139.04         5.45 o                         
  10   7   1        129.69        121.42         5.25 o                         
  11   7   1         38.67         34.25         3.56 o                         
  12   7   1        457.29        443.39         8.81 o                         
  13   7   1        150.33        159.92         5.96 o                         
  14   7   1         60.82         59.32         4.20 o                         
  15   7   1        180.69        161.06         6.07 o                         
  16   7   1        326.04        331.60         7.81 o                         
  17   7   1       1015.19        976.35        13.64 o                         
  18   7   1       1968.75       1925.13        20.01 o                         
  19   7   1        507.88        467.24        11.70 o                         
  20   7   1        449.97        400.07        13.36 o                         
  21   7   1         63.05         61.09         7.85 o                         
  22   7   1        255.42        260.71        13.36 o                         
  23   7   1        218.72        219.55        12.73 o                         
  24   7   1        368.89        369.32        14.85 o                         
  25   7   1         19.27         22.06         6.36 o                         
  26   7   1          7.36          3.89         3.74 o                         
  27   7   1        134.45        141.23         6.66 o                         
  28   7   1          1.67          3.39         3.29 o                         
  29   7   1         34.10         39.12         3.65 o                         
  30   7   1         42.99         54.73         5.52 o                         
   1   8   1        158.12        170.88         5.24 o                         
   2   8   1         44.93         43.40         4.26 o                         
   3   8   1         34.13         30.77         4.10 o                         
   4   8   1          5.49          6.66         3.06 o                         
   5   8   1        690.72        665.80        10.27 o                         
   6   8   1        416.76        417.10         8.30 o                         
   7   8   1        398.80        417.05         9.87 o                         
   8   8   1        155.21        142.88         6.79 o                         
   9   8   1        328.11        325.67         9.24 o                         
  10   8   1         54.60         55.81         5.22 o                         
  11   8   1        117.17        126.72         6.81 o                         
  12   8   1        126.08        119.71         6.90 o                         
  13   8   1        454.90        425.74        14.85 o                         
  14   8   1         22.47         24.82         6.79 o                         
  15   8   1        185.49        186.88         8.10 o                         
  16   8   1        448.73        454.02        11.25 o                         
  17   8   1         69.88         65.31         5.70 o                         
  18   8   1        421.24        405.23        10.95 o                         
  19   8   1        585.32        537.75        17.61 o                         
  20   8   1        598.54        576.35        17.82 o                         
  21   8   1        333.26        324.35        14.21 o                         
  22   8   1        479.33        478.14        16.12 o                         
  23   8   1        204.45        219.13        12.09 o                         
  24   8   1        143.50        153.58        10.39 o                         
  25   8   1        115.76        114.19         8.91 o                         
  26   8   1        140.58        142.13         6.64 o                         
  27   8   1         20.00         18.09         3.96 o                         
  28   8   1        175.44        186.25         9.12 o                         
   0   9   1        612.62        598.80        12.53 o                         
   1   9   1         24.75         22.15         3.31 o                         
   2   9   1        132.58        151.40         9.35 o                         
   3   9   1         68.21         58.76         3.93 o                         
   4   9   1        141.72        133.22         5.24 o                         
   5   9   1         95.50        105.02         6.55 o                         
   6   9   1         66.95         61.57         6.14 o                         
   7   9   1        418.66        369.74        15.91 o                         
   8   9   1       1959.01       1889.43        36.27 o                         
   9   9   1        265.70        254.82         9.21 o                         
  10   9   1        417.89        389.77        10.63 o                         
  11   9   1         48.50         47.85         5.44 o                         
  12   9   1        637.61        619.06        10.72 o                         
  13   9   1         34.32         37.81         4.95 o                         
  14   9   1        326.78        307.20         9.75 o                         
  15   9   1         10.91         13.33         6.89 o                         
  16   9   1        510.16        443.77        15.70 o                         
  17   9   1        134.08        121.55         9.76 o                         
  18   9   1        122.17        129.40         9.97 o                         
  19   9   1        414.31        446.32        15.49 o                         
  20   9   1        141.23        146.10         7.74 o                         
  21   9   1        133.25        146.76         7.11 o                         
  22   9   1        185.17        178.02         8.39 o                         
  23   9   1         67.57         63.01         5.62 o                         
  24   9   1        155.40        161.81         7.76 o                         
  25   9   1         34.92         26.37         4.19 o                         
  26   9   1        387.45        403.86         8.55 o                         
  27   9   1         84.03        119.22         7.00 o                         
   1  10   1        204.80        206.73         6.24 o                         
   2  10   1        398.76        386.37         7.61 o                         
   3  10   1        350.37        348.05         8.74 o                         
   4  10   1        751.70        768.69        12.30 o                         
   5  10   1        859.93        833.39        13.47 o                         
   6  10   1         83.90         83.43         5.34 o                         
   7  10   1        168.13        161.93         6.90 o                         
   8  10   1        167.12        125.81         6.35 o                         
   9  10   1        169.93        172.77         8.88 o                         
  10  10   1       1078.48       1059.26        19.52 o                         
  11  10   1        500.15        478.04        19.93 o                         
  12  10   1         28.66         29.14         4.30 o                         
  13  10   1         50.81         55.09         7.64 o                         
  14  10   1        201.30        211.18         9.17 o                         
  15  10   1         20.19         18.72         8.70 o                         
  16  10   1         70.81         68.91         6.01 o                         
  17  10   1         12.32         10.44         4.58 o                         
  18  10   1        540.90        533.55        12.12 o                         
  19  10   1          2.69          7.59         9.33 o                         
  20  10   1        341.84        344.58        10.25 o                         
  21  10   1         10.32          8.51         4.23 o                         
  22  10   1          5.13          5.81         3.96 o                         
  23  10   1          8.48         10.55         3.65 o                         
  24  10   1          0.20          3.39         4.24 o                         
  25  10   1         54.21         56.70         6.79 o                         
   0  11   1       1546.90       1578.88        33.09 o                         
   1  11   1        778.62        785.23        12.68 o                         
   2  11   1         86.15         89.04         5.56 o                         
   3  11   1        901.67        901.20        13.44 o                         
   4  11   1        787.26        761.16        15.29 o                         
   5  11   1        985.56        914.83        16.19 o                         
   6  11   1        281.54        275.55         9.85 o                         
   7  11   1        534.20        473.98        12.06 o                         
   8  11   1         18.27         20.10         5.09 o                         
   9  11   1         62.10         57.48         6.47 o                         
  10  11   1         48.51         54.94         5.92 o                         
  11  11   1        294.76        274.83         9.82 o                         
  12  11   1         88.89        103.90         6.51 o                         
  13  11   1         29.91         27.21         4.79 o                         
  14  11   1         59.29         58.68         5.53 o                         
  15  11   1        117.10        121.28         6.59 o                         
  16  11   1        299.52        304.12        17.82 o                         
  17  11   1         57.67         63.74         5.39 o                         
  18  11   1         54.04         49.93         4.94 o                         
  19  11   1        154.98        160.29         7.42 o                         
  20  11   1        113.73        106.48         6.36 o                         
  21  11   1          2.82          5.66         3.37 o                         
  22  11   1          9.03         12.83         3.15 o                         
  23  11   1         17.91         15.91         4.03 o                         
   1  12   1          7.70         12.44         5.17 o                         
   2  12   1        137.97        125.16        10.82 o                         
   3  12   1         26.92         33.73         8.06 o                         
   4  12   1          5.85          3.18         7.21 o                         
   5  12   1        152.71        166.73        11.45 o                         
   6  12   1        272.92        281.50        13.36 o                         
   7  12   1         36.56         38.61         7.21 o                         
   8  12   1        289.85        274.07        13.15 o                         
   9  12   1        211.62        195.16        11.88 o                         
  10  12   1         61.77         62.58         7.64 o                         
  11  12   1         23.48         15.06         6.36 o                         
  12  12   1          1.71         -0.64         5.94 o                         
  13  12   1          1.84          0.42         5.73 o                         
  14  12   1         43.93         51.99         4.72 o                         
  15  12   1         58.24         56.77         4.72 o                         
  16  12   1        148.51        141.78        13.47 o                         
  17  12   1         19.29         26.89         5.83 o                         
  18  12   1         19.89         20.50         3.37 o                         
  19  12   1         82.72         79.00         5.62 o                         
  20  12   1        139.42        140.01         7.85 o                         
   6  13   1          3.26          2.33         5.94 o                         
   7  13   1         21.82         17.18         6.15 o                         
   8  13   1        314.63        334.53        12.73 o                         
   9  13   1         66.37         72.55         7.21 o                         
  10  13   1        151.54        171.61        10.61 o                         
  11  13   1          6.69          3.39         5.09 o                         
  12  13   1        393.33        386.50        12.30 o                         
  13  13   1          5.54          1.27         4.88 o                         
  14  13   1         13.79         14.42         4.88 o                         
  15  13   1         29.90         31.61         5.09 o                         
   0   0   2       3043.37       3164.75        43.49 o                         
   2   0   2       1605.85       1533.90        24.82 o                         
   4   0   2       2844.09       2725.86        38.82 o                         
   6   0   2       4410.45       4518.77        60.03 o                         
   8   0   2       4468.82       4590.68        61.73 o                         
  10   0   2        802.02        834.73        18.24 o                         
  12   0   2        188.87        201.95         9.76 o                         
  14   0   2        670.70        702.78        18.24 o                         
  16   0   2        202.44        197.99        11.56 o                         
  18   0   2        307.05        294.43        10.82 o                         
  20   0   2        805.99        779.71         8.61 o                         
  22   0   2         28.00         25.11         3.26 o                         
  24   0   2        618.58        629.08        10.05 o                         
  26   0   2        416.94        447.32         8.48 o                         
  28   0   2        346.27        351.97         7.29 o                         
  30   0   2         70.44         71.43         4.26 o                         
  32   0   2          2.90          9.55         3.82 o                         
   1   1   2       1574.22       1600.41        18.15 o                         
   2   1   2       1178.10       1211.38        12.00 o                         
   3   1   2        878.45        867.33        12.15 o                         
   4   1   2       1763.89       1769.50        19.73 o                         
   5   1   2        525.43        547.58         9.52 o                         
   6   1   2        142.96        133.22        12.52 o                         
   7   1   2         75.81         78.78         6.15 o                         
   8   1   2        475.47        494.44         9.52 o                         
   9   1   2       1340.55       1342.69        17.10 o                         
  10   1   2        654.83        701.66        11.77 o                         
  11   1   2        233.72        236.43         7.35 o                         
  12   1   2        243.52        290.53         8.02 o                         
  13   1   2        135.57        134.19         6.52 o                         
  14   1   2          0.20          3.06         2.65 o                         
  15   1   2         87.65         92.75         4.46 o                         
  16   1   2         56.84         61.09         4.05 o                         
  17   1   2         94.97         99.51         5.29 o                         
  18   1   2        110.13        110.20         4.96 o                         
  19   1   2        204.24        200.64         6.27 o                         
  20   1   2          0.52          1.12         1.62 o                         
  21   1   2         18.06         18.37         2.30 o                         
  22   1   2         42.11         46.46         2.58 o                         
  23   1   2        236.49        220.28         4.96 o                         
  24   1   2        480.34        485.75         7.79 o                         
  25   1   2         22.17         21.87         2.53 o                         
  26   1   2        748.89        731.57         7.37 o                         
  27   1   2        181.95        177.15         4.75 o                         
  28   1   2        172.55        168.85         5.36 o                         
  29   1   2         95.08        104.22         3.65 o                         
  30   1   2         21.12         19.77         2.73 o                         
  31   1   2         50.74         48.27         2.89 o                         
   0   2   2         42.90         46.03         5.73 o                         
   1   2   2        578.51        630.35        10.12 o                         
   2   2   2        724.15        738.08        11.17 o                         
   3   2   2        296.62        334.27         7.99 o                         
   4   2   2       1427.53       1471.02        14.08 o                         
   5   2   2       1151.60       1151.95        15.07 o                         
   6   2   2        225.48        229.18         9.44 o                         
   7   2   2        791.31        861.58        12.67 o                         
   8   2   2       2681.96       2650.27        27.90 o                         
   9   2   2        264.57        254.32         7.27 o                         
  10   2   2       1002.63        993.39        16.23 o                         
  11   2   2         63.99         68.21         4.87 o                         
  12   2   2        579.64        614.56        11.55 o                         
  13   2   2         19.33         19.26         3.04 o                         
  14   2   2        184.72        185.14         7.61 o                         
  15   2   2        196.97        196.66         6.45 o                         
  16   2   2        506.47        504.85         8.57 o                         
  17   2   2          1.56         -1.57         2.76 o                         
  18   2   2        123.24        125.64         5.21 o                         
  19   2   2        624.53        618.65        15.78 o                         
  20   2   2         84.19         87.23         2.97 o                         
  21   2   2        192.67        193.04         4.55 o                         
  22   2   2        457.39        420.77         6.52 o                         
  23   2   2         53.02         46.73         3.31 o                         
  24   2   2         34.85         33.40         3.03 o                         
  25   2   2         56.35         61.93         3.40 o                         
  26   2   2        203.29        208.32         6.22 o                         
  27   2   2        264.78        250.12         5.85 o                         
  28   2   2         39.90         42.03         4.78 o                         
  29   2   2         56.58         46.29         3.02 o                         
  30   2   2        193.64        195.07         4.53 o                         
  31   2   2        157.22        164.19         8.06 o                         
   1   3   2        801.56        876.83        12.67 o                         
   2   3   2       1855.08       1893.18        21.15 o                         
   3   3   2        243.36        261.96         7.27 o                         
   4   3   2        361.84        356.92         8.08 o                         
   5   3   2          9.11          8.26         2.64 o                         
   6   3   2        101.74        102.26         4.70 o                         
   7   3   2         80.97         81.50         5.41 o                         
   8   3   2        466.58        489.24         9.67 o                         
   9   3   2         73.20         81.58         5.02 o                         
  10   3   2        239.44        246.15        10.08 o                         
  11   3   2        383.61        414.32        11.56 o                         
  12   3   2        112.30         94.38         4.95 o                         
  13   3   2         31.05         31.48         3.37 o                         
  14   3   2        386.13        403.62         7.73 o                         
  15   3   2        296.37        310.87         8.47 o                         
  16   3   2        657.58        680.05        10.00 o                         
  17   3   2         52.16         49.40         3.86 o                         
  18   3   2         91.85         94.43         4.81 o                         
  19   3   2        609.53        603.61         6.07 o                         
  20   3   2        518.90        499.68         8.34 o                         
  21   3   2         37.13         34.27         2.82 o                         
  22   3   2        290.03        274.84         5.69 o                         
  23   3   2        230.81        223.48         5.46 o                         
  24   3   2        100.13        101.80         4.40 o                         
  25   3   2        270.43        276.12         6.26 o                         
  26   3   2         21.67         24.51         2.98 o                         
  27   3   2          2.06          5.40         3.37 o                         
  28   3   2        235.73        243.15         5.46 o                         
  29   3   2        281.76        289.97         6.27 o                         
  30   3   2         55.24         57.13         4.23 o                         
  31   3   2         68.49         68.37         4.56 o                         
   0   4   2        176.45        180.31         9.33 o                         
   1   4   2        567.32        608.48        10.72 o                         
   2   4   2        410.49        434.97         9.30 o                         
   3   4   2        371.73        397.35         8.77 o                         
   4   4   2        183.53        177.99         6.44 o                         
   5   4   2        717.52        734.18        12.00 o                         
   6   4   2        183.41        204.23         6.81 o                         
   7   4   2        309.01        297.87         6.39 o                         
   8   4   2        409.17        421.58        20.89 o                         
   9   4   2         62.24         66.00         4.94 o                         
  10   4   2        236.04        243.82         7.95 o                         
  11   4   2        107.77        116.10         9.12 o                         
  12   4   2        149.42        152.64         6.77 o                         
  13   4   2        111.36        109.14         9.83 o                         
  14   4   2       1209.38       1190.14        13.64 o                         
  15   4   2         72.44         78.75         5.24 o                         
  16   4   2        121.17        119.00         5.75 o                         
  17   4   2         19.99         21.71         3.29 o                         
  18   4   2         54.29         53.58         2.72 o                         
  19   4   2        199.41        191.70         5.19 o                         
  20   4   2        994.38        980.54        10.10 o                         
  21   4   2        710.99        686.00         9.36 o                         
  22   4   2        499.68        503.85         9.24 o                         
  23   4   2         40.63         49.83         4.38 o                         
  24   4   2        103.34        115.59         6.55 o                         
  25   4   2         12.45         16.68         2.85 o                         
  26   4   2        167.96        161.67         6.00 o                         
  27   4   2         94.78         92.26         7.10 o                         
  28   4   2        101.47        100.98         7.05 o                         
  29   4   2          1.50         -0.68         2.31 o                         
  30   4   2         79.88         76.31         3.90 o                         
   1   5   2        458.52        470.92         9.97 o                         
   2   5   2          0.95          0.43         3.44 o                         
   3   5   2        569.83        626.32        11.40 o                         
   4   5   2        127.95        143.70         6.52 o                         
   5   5   2        211.66        237.84         7.80 o                         
   6   5   2        239.75        229.28         7.65 o                         
   7   5   2        142.08        162.24         7.32 o                         
   8   5   2        277.03        268.54         6.73 o                         
   9   5   2         18.17         10.14         3.18 o                         
  10   5   2        137.23        145.43         7.07 o                         
  11   5   2        176.16        176.90         7.95 o                         
  12   5   2        585.25        606.22        12.15 o                         
  13   5   2        387.87        375.85         7.55 o                         
  14   5   2        203.39        205.10         7.44 o                         
  15   5   2        130.00        122.65         9.01 o                         
  16   5   2        478.73        457.86         6.15 o                         
  17   5   2        222.51        227.88         9.05 o                         
  18   5   2        461.67        442.82         7.84 o                         
  19   5   2        209.74        209.35         7.99 o                         
  20   5   2         30.03         30.97         4.62 o                         
  21   5   2        221.31        210.00        13.79 o                         
  22   5   2        200.28        204.81         8.15 o                         
  23   5   2        168.16        174.67         7.95 o                         
  24   5   2         18.96         13.20         4.45 o                         
  25   5   2        235.99        256.01         8.49 o                         
  26   5   2          6.39         10.41         3.89 o                         
  27   5   2        116.00        127.04         9.97 o                         
  28   5   2         67.03         72.25         4.34 o                         
  29   5   2         12.24          9.39         2.92 o                         
   0   6   2       1030.44       1045.80        22.49 o                         
   1   6   2       1065.09       1101.78        16.27 o                         
   2   6   2        211.15        212.12         8.10 o                         
   3   6   2         93.44         86.90         5.85 o                         
   4   6   2         44.82         39.80         4.80 o                         
   5   6   2        249.32        267.72         8.55 o                         
   6   6   2        103.63        113.65        11.14 o                         
   7   6   2        112.42        131.56         6.74 o                         
   8   6   2        784.58        799.66        27.89 o                         
   9   6   2         26.93         22.39         4.65 o                         
  10   6   2         70.39         65.66         4.43 o                         
  11   6   2        109.21        109.34         7.17 o                         
  12   6   2         44.28         41.75         5.09 o                         
  13   6   2         57.51         63.13        12.30 o                         
  14   6   2        888.46        863.57         9.26 o                         
  15   6   2       1874.29       1802.57        30.31 o                         
  16   6   2        173.38        177.13         6.44 o                         
  17   6   2        281.84        268.40         7.71 o                         
  18   6   2         16.41         21.85         6.15 o                         
  19   6   2        243.43        256.82         8.70 o                         
  20   6   2        299.56        296.90        20.26 o                         
  21   6   2         45.12         47.74         5.13 o                         
  22   6   2         27.80         27.87         4.62 o                         
  23   6   2         44.26         40.90         4.92 o                         
  24   6   2         75.58         88.67         5.53 o                         
  25   6   2         67.16         68.35         9.76 o                         
  26   6   2         35.16         36.26         4.04 o                         
  27   6   2         31.86         31.95         3.71 o                         
  28   6   2         36.88         44.08         3.35 o                         
   1   7   2         11.73         15.96         6.15 o                         
   2   7   2        109.01        112.52         6.60 o                         
   3   7   2        197.27        211.45         8.47 o                         
   4   7   2        203.96        185.42         8.25 o                         
   5   7   2        111.58        116.74         6.90 o                         
   6   7   2          8.07         11.13        10.50 o                         
   7   7   2        425.08        425.36        11.02 o                         
   8   7   2        593.06        611.08        12.97 o                         
   9   7   2        441.60        448.29        11.17 o                         
  10   7   2        117.36        125.01         7.12 o                         
  11   7   2         53.57         50.45         4.52 o                         
  12   7   2         24.72         21.99         3.40 o                         
  13   7   2        583.05        556.56         8.66 o                         
  14   7   2        968.66        919.10        12.96 o                         
  15   7   2         21.81         20.65         3.86 o                         
  16   7   2         90.48         87.50         6.22 o                         
  17   7   2        187.09        199.19        12.09 o                         
  18   7   2         24.97         26.52         6.79 o                         
  19   7   2        194.56        212.98        12.09 o                         
  20   7   2        151.91        172.04        11.03 o                         
  21   7   2         55.77         60.88         7.64 o                         
  22   7   2        397.14        404.32        14.42 o                         
  23   7   2         73.29         88.03         8.06 o                         
  24   7   2        227.57        218.07        11.24 o                         
  25   7   2         30.43         34.36         5.94 o                         
  26   7   2        147.87        152.94         8.70 o                         
  27   7   2         79.18         93.97         6.79 o                         
   0   8   2         39.72         43.06         8.06 o                         
   1   8   2        389.01        418.21        15.06 o                         
   2   8   2         13.32         13.89         5.17 o                         
   3   8   2        196.28        195.76         8.85 o                         
   4   8   2         17.44         18.96         5.24 o                         
   5   8   2        180.82        197.25         8.62 o                         
   6   8   2         70.18         75.81         5.22 o                         
   7   8   2        130.19        118.61         5.84 o                         
   8   8   2        230.66        229.21         7.67 o                         
   9   8   2        523.59        487.03         9.79 o                         
  10   8   2         14.14         20.64         4.12 o                         
  11   8   2        685.48        652.79        10.85 o                         
  12   8   2         36.94         39.37         7.53 o                         
  13   8   2        199.96        208.52        12.73 o                         
  14   8   2        209.10        208.94         8.67 o                         
  15   8   2        381.46        379.92        14.21 o                         
  16   8   2         64.86         84.64         8.27 o                         
  17   8   2         11.87         12.09         5.52 o                         
  18   8   2         26.15         46.24         7.00 o                         
  19   8   2        334.12        344.29        13.58 o                         
  20   8   2        114.85        117.73         9.12 o                         
  21   8   2        146.00        141.70        10.61 o                         
  22   8   2         44.64         50.70         7.00 o                         
  23   8   2         25.35         22.27         5.52 o                         
  24   8   2        111.40        111.79         7.21 o                         
  25   8   2         21.54         13.26         3.50 o                         
   1   9   2         55.92         71.53        11.03 o                         
   2   9   2         43.59         40.91         5.94 o                         
   3   9   2        154.69        161.35        11.99 o                         
   4   9   2         62.57         57.73         6.06 o                         
   5   9   2        181.11        170.92         6.84 o                         
   6   9   2        190.38        196.74         7.49 o                         
   7   9   2        280.18        284.82        12.73 o                         
   8   9   2        743.04        744.15        20.58 o                         
   9   9   2        197.00        184.55        12.73 o                         
  10   9   2        290.75        275.56        14.00 o                         
  11   9   2          3.76         -6.36         6.36 o                         
  12   9   2         42.85         43.06         7.64 o                         
  13   9   2        173.20        168.64        12.73 o                         
  16   9   2        270.45        256.89        12.09 o                         
  17   9   2         16.04         18.03         5.94 o                         
  18   9   2        207.08        221.46        11.24 o                         
  19   9   2        126.42        138.10         8.70 o                         
  20   9   2        122.31        119.64         8.06 o                         
  21   9   2        129.69        139.47         6.88 o                         
  22   9   2        118.99        128.22         5.91 o                         
  23   9   2        115.72        121.72         5.68 o                         
   4  10   2         10.29          6.58         7.64 o                         
   5  10   2        157.91        165.67        12.73 o                         
   6  10   2         80.27         92.06         9.55 o                         
   7  10   2        532.63        531.38        17.82 o                         
   8  10   2         78.05         70.21         8.49 o                         
   9  10   2        192.63        209.37        12.94 o                         
  10  10   2        127.84        143.40         9.97 o                         
  11  10   2         32.20         26.94         7.21 o                         
  12  10   2        276.83        265.37        14.00 o                         
  13  10   2        208.57        218.70        12.73 o                         
  14  10   2        412.44        427.86        15.27 o                         
  15  10   2        328.33        358.71        14.21 o                         
  16  10   2         52.03         51.55         7.21 o                         
  17  10   2        123.62        110.52         8.06 o                         
  18  10   2          7.79          4.37         3.74 o                         
  19  10   2         82.59         80.07         4.56 o                         
  20  10   2        143.70        141.61         5.98 o                         
  21  10   2          0.12          2.12         4.03 o                         
   2  11   2        178.36        205.13        14.00 o                         
   3  11   2        297.02        308.22        14.64 o                         
   4  11   2        452.61        476.44        16.33 o                         
   5  11   2         30.16         41.15         7.85 o                         
   6  11   2         78.90         80.18         8.49 o                         
   7  11   2         35.65         27.36         7.00 o                         
   8  11   2         74.06         82.09         8.06 o                         
   9  11   2        107.12        105.43         8.27 o                         
  10  11   2         22.46         25.46         6.36 o                         
  13  11   2         32.27         30.76         5.73 o                         
  14  11   2          3.90          6.15         4.88 o                         
  15  11   2         23.15         28.43         5.09 o                         
  16  11   2         13.61          7.85         4.24 o                         
  17  11   2         63.71         68.09         5.30 o                         
   0  12   2        166.45        194.31        12.30 o                         
   1  12   2        217.04        230.58         8.92 o                         
   2  12   2          3.65         14.00         6.36 o                         
   3  12   2        920.84        993.82        21.21 o                         
   4  12   2        208.10        253.92        11.67 o                         
   5  12   2         50.89         35.43         6.36 o                         
   6  12   2        149.93        153.58         9.97 o                         
   7  12   2         31.03         33.94         5.94 o                         
   8  12   2         21.11         21.00         5.73 o                         
   1  13   2          1.40          3.82         3.82 o                         
   2  13   2         13.95         12.83         3.29 o                         
   3  13   2         97.41        110.84         5.53 o                         
   4  13   2        326.77        353.62        11.03 o                         
   5  13   2         28.36         27.79         5.09 o                         
   6  13   2         90.05         85.91         6.15 o                         
   7  13   2         27.87         20.36         4.67 o                         
   6   0   3         73.85         70.00         8.27 o                         
   8   0   3        429.44        418.32        15.91 o                         
  10   0   3        902.32        889.81        18.77 o                         
  12   0   3         99.72        105.18        15.06 o                         
  14   0   3         22.81         14.64         7.00 o                         
  16   0   3        111.88        113.28        10.18 o                         
  18   0   3         93.71         97.79         9.33 o                         
  20   0   3        444.55        432.74        15.70 o                         
  22   0   3         90.43         98.85         8.49 o                         
  24   0   3        133.64        137.88         9.76 o                         
  26   0   3        801.97        797.60        15.70 o                         
   4   1   3        297.44        314.80        14.00 o                         
   5   1   3         20.85         29.06         7.00 o                         
   6   1   3        286.09        295.71        14.00 o                         
   7   1   3         57.38         55.79         8.27 o                         
   8   1   3        328.02        315.80         8.32 o                         
   9   1   3        884.51        869.54        12.61 o                         
  10   1   3        259.99        269.35         7.76 o                         
  11   1   3         76.22         82.66         4.61 o                         
  12   1   3         73.38         68.89         4.37 o                         
  13   1   3         84.01         91.70         7.56 o                         
  14   1   3        142.92        130.71        10.82 o                         
  15   1   3        787.88        777.28        14.77 o                         
  16   1   3         28.10         33.23         5.24 o                         
  17   1   3          4.20         -2.15         6.79 o                         
  18   1   3         95.10         93.76         7.32 o                         
  19   1   3        117.35        124.86        13.05 o                         
  20   1   3        149.32        160.20         7.61 o                         
  21   1   3          7.93          2.53         4.57 o                         
  22   1   3         17.38         22.04         4.57 o                         
  23   1   3         84.63         86.94         5.47 o                         
  24   1   3        260.09        244.72         7.87 o                         
  25   1   3         41.16         39.95         3.97 o                         
  26   1   3        104.62        111.77         5.32 o                         
   3   2   3         34.59         27.15         7.42 o                         
   4   2   3        322.67        315.22        14.42 o                         
   5   2   3        401.09        399.01        15.70 o                         
   6   2   3        785.89        810.33        20.79 o                         
   7   2   3        105.46        109.56         6.73 o                         
   8   2   3        251.33        236.23        10.71 o                         
   9   2   3        362.29        375.06        10.54 o                         
  10   2   3        108.05        106.53         5.58 o                         
  11   2   3         41.62         46.59         4.78 o                         
  12   2   3         59.96         61.41         4.19 o                         
  13   2   3        324.68        315.39         8.51 o                         
  14   2   3         59.42         59.58         9.23 o                         
  15   2   3         98.76         98.97         8.49 o                         
  16   2   3         12.62         15.59         4.80 o                         
  17   2   3          5.63         10.49         4.71 o                         
  18   2   3         46.29         48.22         5.62 o                         
  19   2   3         78.87         90.99         6.37 o                         
  20   2   3        138.89        142.83         7.05 o                         
  21   2   3         45.89         48.31         5.24 o                         
  22   2   3         41.51         42.75         5.02 o                         
  23   2   3         27.22         31.36         4.57 o                         
  24   2   3        159.96        159.23         7.53 o                         
  25   2   3         38.25         38.23         8.80 o                         
  26   2   3         39.70         46.46         4.67 o                         
   1   3   3         65.38         60.24         8.27 o                         
   2   3   3        196.44        194.95        12.52 o                         
   3   3   3        178.19        177.76        12.30 o                         
   4   3   3        264.06        268.56        14.00 o                         
   5   3   3        103.87        100.47         6.81 o                         
   6   3   3         78.76         91.57        13.89 o                         
   7   3   3        497.95        500.89        16.65 o                         
   8   3   3        276.74        268.41        10.12 o                         
   9   3   3        130.80        127.56         7.50 o                         
  10   3   3         57.91         56.75         6.00 o                         
  11   3   3        128.62        134.29         7.42 o                         
  12   3   3        226.84        229.95        13.36 o                         
  13   3   3        445.38        437.30        11.39 o                         
  14   3   3         47.37         45.59         6.47 o                         
  15   3   3        246.13        248.34         9.52 o                         
  16   3   3        123.93        138.66         7.50 o                         
  17   3   3         18.73         20.27         8.59 o                         
  18   3   3         41.01         36.17         6.68 o                         
  19   3   3         96.73         88.21         7.00 o                         
  20   3   3         38.18         38.72         5.47 o                         
  21   3   3         38.91         39.76         5.02 o                         
  22   3   3         95.90         79.74         5.31 o                         
  23   3   3         67.51         69.46         4.87 o                         
  24   3   3        105.34        117.29         5.92 o                         
  25   3   3         54.79         47.82         3.67 o                         
   1   4   3        397.15        392.67        11.44 o                         
   2   4   3        250.41        239.28         9.37 o                         
   3   4   3        641.64        655.31        19.62 o                         
   4   4   3         12.14          8.78         4.77 o                         
   5   4   3        198.68        209.22         9.37 o                         
   6   4   3          3.67          3.74         4.94 o                         
   7   4   3        306.86        313.36        14.64 o                         
   8   4   3         86.80         89.20         9.65 o                         
   9   4   3         17.76         19.52         9.02 o                         
  10   4   3        124.46        127.32         7.63 o                         
  11   4   3         20.42         23.76         7.64 o                         
  12   4   3         66.74         70.64         8.70 o                         
  13   4   3         24.05         17.39         7.21 o                         
  14   4   3        439.54        453.96        16.55 o                         
  15   4   3        109.10        131.36         7.35 o                         
  16   4   3        320.83        338.14        11.77 o                         
  17   4   3        546.70        574.14        12.37 o                         
  18   4   3        320.51        317.00        10.05 o                         
  19   4   3        101.96         97.55         6.37 o                         
  20   4   3        187.62        191.99         8.25 o                         
  21   4   3        108.99        123.16        13.15 o                         
  22   4   3         70.01         70.18         6.36 o                         
  23   4   3         18.05         18.11         3.67 o                         
  24   4   3         73.40         72.71         6.36 o                         
   0   5   3         35.20         42.32        10.82 o                         
   1   5   3        301.27        294.83         8.16 o                         
   2   5   3         39.36         49.53         4.69 o                         
   3   5   3         30.28         41.91         6.79 o                         
   4   5   3        334.97        344.18        10.65 o                         
   5   5   3         47.16         48.41         6.89 o                         
   6   5   3         15.67         18.16         5.24 o                         
   7   5   3         55.03         58.37         6.89 o                         
   8   5   3          5.11          8.49         6.79 o                         
   9   5   3         74.39         83.37         9.33 o                         
  10   5   3        275.94        306.74        14.64 o                         
  11   5   3        136.67        124.52        10.39 o                         
  12   5   3        528.93        528.63        18.03 o                         
  13   5   3        441.06        471.99        16.55 o                         
  14   5   3         62.19         59.61         8.49 o                         
  15   5   3         37.40         44.12         7.85 o                         
  16   5   3        175.90        179.03        15.38 o                         
  17   5   3        605.32        560.03        12.52 o                         
  18   5   3        564.94        559.33        11.46 o                         
  19   5   3        127.11        131.25         6.14 o                         
  20   5   3         34.89         35.12         4.57 o                         
  21   5   3        159.86        152.33         7.05 o                         
  22   5   3         47.38         51.66         8.80 o                         
  23   5   3         49.51         56.43         5.30 o                         
   1   6   3        141.70        152.62         7.93 o                         
   2   6   3         98.77        106.18         6.82 o                         
   3   6   3         56.12         59.40         8.49 o                         
   4   6   3         96.81         90.15         9.33 o                         
   5   6   3         17.33          7.85         7.21 o                         
   6   6   3        122.43        130.25        10.39 o                         
   7   6   3        139.69        147.01        11.24 o                         
   8   6   3         79.01         86.76         9.55 o                         
   9   6   3        596.20        666.30        19.73 o                         
  10   6   3        311.72        306.53        15.06 o                         
  11   6   3        389.18        378.01        15.91 o                         
  12   6   3        374.69        380.35        15.91 o                         
  13   6   3         38.55         35.85         7.85 o                         
  14   6   3        162.96        161.85        10.61 o                         
  15   6   3        202.95        184.98        12.52 o                         
  16   6   3         92.84         88.88         8.49 o                         
  17   6   3         39.83         39.24         6.79 o                         
  18   6   3        143.92        142.96         7.10 o                         
  19   6   3         10.93          9.71         9.33 o                         
  20   6   3        117.78        113.71         5.55 o                         
  21   6   3          7.34          8.97         6.05 o                         
   0   7   3         56.88         64.49         8.49 o                         
   1   7   3         72.16         94.40        18.35 o                         
   2   7   3        105.52        101.83         7.85 o                         
   3   7   3        126.21        135.75         7.27 o                         
   4   7   3         78.86         83.89         9.44 o                         
   5   7   3         24.61         24.61         7.64 o                         
   6   7   3        190.16        224.43        14.21 o                         
   7   7   3         38.27         43.91         8.27 o                         
   8   7   3        141.75        151.04        11.24 o                         
   9   7   3        364.71        362.32        15.91 o                         
  10   7   3         88.76         83.15         9.33 o                         
  11   7   3         20.12         22.06         7.42 o                         
  12   7   3         72.62         76.79         8.70 o                         
  13   7   3        132.30        155.28        11.67 o                         
  14   7   3        104.12        113.28         8.70 o                         
  15   7   3         12.59          4.88         5.94 o                         
  16   7   3        161.14        155.49        10.61 o                         
  17   7   3        119.95        123.25         8.06 o                         
  18   7   3        149.86        145.73         9.12 o                         
  19   7   3          3.35         -0.64         4.24 o                         
   1   8   3          5.13          6.58         4.80 o                         
   2   8   3         61.95         71.98        15.80 o                         
   3   8   3         84.15         94.99         6.45 o                         
   4   8   3          0.69         -3.37         4.64 o                         
   5   8   3         13.58         23.70         5.24 o                         
   6   8   3        297.54        312.25        14.64 o                         
   7   8   3         70.66         76.15         8.91 o                         
   8   8   3        166.02        166.95        12.94 o                         
   9   8   3        106.77        113.28         9.55 o                         
  10   8   3         26.37         28.43         7.00 o                         
  11   8   3        400.43        439.32        15.27 o                         
  12   8   3        270.21        271.31        12.73 o                         
  13   8   3         99.83         92.28         7.42 o                         
  14   8   3         24.02         26.30         5.94 o                         
  15   8   3         92.29        118.58         8.91 o                         
  16   8   3         22.80         28.21         5.30 o                         
  17   8   3         84.61         98.43         6.15 o                         
   0   9   3         70.44         64.28         8.27 o                         
   1   9   3         30.25         31.71         5.25 o                         
   2   9   3         17.30         11.41         4.87 o                         
   3   9   3        102.04         88.60         6.15 o                         
   4   9   3        441.87        472.76        11.32 o                         
   5   9   3         33.92         29.62         5.02 o                         
   6   9   3         24.05         26.37         4.79 o                         
   7   9   3         22.46         24.54         4.79 o                         
   8   9   3        271.44        263.46        12.73 o                         
   9   9   3         34.33         30.55         6.58 o                         
  10   9   3        330.31        330.71        12.73 o                         
  11   9   3         65.27         64.28         6.58 o                         
  12   9   3        197.61        190.49         9.76 o                         
  13   9   3         85.17         93.97         6.58 o                         
  14   9   3        194.95        182.01         8.49 o                         
   1  10   3         20.10         19.05         4.20 o                         
   2  10   3         37.45         30.83         4.42 o                         
   3  10   3         92.93         82.05         5.02 o                         
   4  10   3        103.85         96.10         5.25 o                         
   5  10   3         85.44         76.77         5.20 o                         
   6  10   3         48.64         48.37         4.20 o                         
   7  10   3          6.07          9.86         3.45 o                         
   9  10   3         65.33         61.94         5.94 o                         
  10  10   3        158.57        159.95         8.06 o                         
   0  11   3         40.93         38.40         4.88 o                         
   2  11   3        128.60        134.49         7.85 o                         
  11   3   4        413.57        388.83        11.67 o                         
                                                                                
